# Supplementary material for: Explore the Underlying Mechanism Between Atopic Dermatitis and Major Depressive Disorder
Source: Front Genet. 2021 May 28;12:640951. doi: 10.3389/fgene.2021.640951 (PMC8194260; doi:10.3389/fgene.2021.640951)
Supplement: Supplementary file 1 [file Table_1.XLSX]

## Sheet: Ref4AD_MDD
Relation Name	TextRef	Sentence	DOI	PMID	Title
positive QuantitativeChange: atopic dermatitis --+> IL6	info:pmid/24398033#body:155	The expression of IL-6 and IL-8 is substantially increased in atopic dermatitis skin , and the observed increases in IL-6, IL-8, GM-CSF and RANTES expression are similar to those reported by Vu et al. .	10.1016/j.jdermsci.2013.12.004	24398033	Staphylococcus aureus inhibits terminal differentiation of normal human keratinocytes by stimulating interleukin-6 secretion
positive QuantitativeChange: atopic dermatitis --+> IL6	info:doi/10.1016/j.jdermsci.2018.06.002#body:129	Therefore, elevated serum IL-6 levels have been correlated with a severity of Atopic dermatitis [ ].	10.1016/j.jdermsci.2018.06.002	782	(R)-(+)-pulegone suppresses allergic and inflammation responses on 2,4-dinitrochlorobenzene-induced atopic dermatitis in mice model
positive QuantitativeChange: atopic dermatitis --+> IL6	info:doi/10.1067/mai.2002.120524#body:58	Blister fluid levels of IL-6 were elevated in patients with atopic dermatitis (P < .05) but not in patients with Systemic indolent mastocytosis in comparison with those in normal control subjects (Fig 4, A ).	10.1067/mai.2002.120524		Levels of mast-cell growth factors in plasma and in suction skin blister fluid in adults with mastocytosis: Correlation with dermal mast-cell numbers and mast-cell tryptase
positive QuantitativeChange: atopic dermatitis --+> IL6	info:doi/10.1067/mai.2002.120524#body:60	A , Blister fluid IL-6 levels are elevated in patients with atopic dermatitis compared with values obtained in healthy control subjects (P < .05), and plasma IL-6 levels are elevated in patients with Systemic indolent mastocytosis compared with those in patients with atopic dermatitis (P < .002) and in healthy control subjects (P < . 0001).	10.1067/mai.2002.120524		Levels of mast-cell growth factors in plasma and in suction skin blister fluid in adults with mastocytosis: Correlation with dermal mast-cell numbers and mast-cell tryptase
positive QuantitativeChange: atopic dermatitis --+> IL6	info:doi/10.1067/mai.2002.120524#body:81	Increased serum IL-6 levels have also been reported in a larger group of 26 patients with atopic dermatitis compared with those in normal control subjects.	10.1067/mai.2002.120524		Levels of mast-cell growth factors in plasma and in suction skin blister fluid in adults with mastocytosis: Correlation with dermal mast-cell numbers and mast-cell tryptase
positive QuantitativeChange: atopic dermatitis --+> IL6	info:pmid/11799370#body:58	Blister fluid levels of IL-6 were elevated in patients with atopic dermatitis (P < .05) but not in patients with Systemic indolent mastocytosis in comparison with those in normal control subjects (Fig 4, A ).	10.1067/mai.2002.120524	11799370	Levels of mast-cell growth factors in plasma and in suction skin blister fluid in adults with mastocytosis: Correlation with dermal mast-cell numbers and mast-cell tryptase
positive QuantitativeChange: atopic dermatitis --+> IL6	info:pmid/11799370#body:60	A , Blister fluid IL-6 levels are elevated in patients with atopic dermatitis compared with values obtained in healthy control subjects (P < .05), and plasma IL-6 levels are elevated in patients with Systemic indolent mastocytosis compared with those in patients with atopic dermatitis (P < .002) and in healthy control subjects (P < . 0001).	10.1067/mai.2002.120524	11799370	Levels of mast-cell growth factors in plasma and in suction skin blister fluid in adults with mastocytosis: Correlation with dermal mast-cell numbers and mast-cell tryptase
positive QuantitativeChange: atopic dermatitis --+> IL6	info:pmid/11799370#body:81	Increased serum IL-6 levels have also been reported in a larger group of 26 patients with atopic dermatitis compared with those in normal control subjects.	10.1067/mai.2002.120524	11799370	Levels of mast-cell growth factors in plasma and in suction skin blister fluid in adults with mastocytosis: Correlation with dermal mast-cell numbers and mast-cell tryptase
positive QuantitativeChange: atopic dermatitis --+> IL6	info:pmid/28696379#cont:98	It has consistently been shown that the mRNA levels of tumor necrosis factor alpha and IL-6, which have been implicated in the pathogenesis of atopic dermatitis, are higher in atopic obese rats than in the nonobese ones.	10.3390/ijms18071490	28696379	Obesity and asthma: A missing link
positive QuantitativeChange: atopic dermatitis --+> IL6	info:pmid/28853008#cont:203	IL-6 levels have been shown to be elevated in both peripheral blood and skin lesions of atopic dermatitis patients, but the exact role of IL-6 in atopic dermatitis pathogenesis is not completely understood [52].	10.1007/s40259-017-0241-6	28853008	Monoclonal Antibodies for Atopic Dermatitis: Progress and Potential
positive QuantitativeChange: atopic dermatitis --+> IL6	info:pmid/20419337#cont:98	Although hsCRP and fibrinogen were similar in both groups, higher Il-6 levels were observed in atopic dermatitis patients.	10.1007/s11239-010-0478-0	20419337	Plasma fibrin clot properties in atopic dermatitis: Links between thrombosis and atopy
positive QuantitativeChange: atopic dermatitis --+> IL6	info:pmid/22523904#cont:262	Recently, Bender et al.20 found that decreased sleep efficiency in atopic dermatitis patients was associated with not only disease severity or scratching but also elevated level of interleukin-6.		22523904	Sleep quality in infants with atopic dermatitis: A community-based, birth cohort study
positive QuantitativeChange: atopic dermatitis --+> IL6	info:embase/2015176507#cont:108	As shown in Fig. (4), atopic dermatitis significantly increased the serum levels of immunoglobulin E, TNF-α, interleukin-1β and IL-6 as compared with the control mice.			Suramin attenuated inflammation and reversed skin tissue damage in experimentally induced atopic dermatitis in mice
positive QuantitativeChange: atopic dermatitis --+> IL6	info:pmid/26712731#cont:296	In the current study, we found that the serum levels of TNF-α, IL-6, and IL-1β were markedly increased during 2,4-dinitrochlorobenzene-treated Atopic dermatitis mode; however these increases were significantly ameliorated by Atofreellage treatment (Figure 4A–C).	10.3390/molecules21010035	26712731	A herbal formula, atofreellage, ameliorates atopic dermatitis-like skin lesions in an NC/Nga mouse model
positive QuantitativeChange: atopic dermatitis --+> IL6	info:pmid/1284103#abs:2	The serum levels of sIL-2R, IL-6, sCD23, sCD14 and ECP were significantly elevated in atopic dermatitis patients in comparison with the normal values of healthy donors.	10.1007/bf00372036	1284103	Soluble CD14 but not interleukin-6 is a new marker for clinical activity in atopic dermatitis.
positive QuantitativeChange: atopic dermatitis --+> IL6	info:pmid/21371129#abs:5	Flow cytometry analysis of cytokines revealed that interleukin 10 (IL-10), IL-6, interferon γ (IFN-γ) and IL-4 levels were significantly decreased in Atopic dermatitis1 group compared with controls, whereas IL-2 and tumour necrosis factor (TNF) did not differ.	10.1111/j.1468-3083.2010.03800.x10.1111/j.1468-3083.2010.03800.x	21371129	Investigation of cytokine levels and their association with SCORAD index in adults with acute atopic dermatitis.
positive QuantitativeChange: atopic dermatitis --+> IL6	Admin imported
positive QuantitativeChange: atopic dermatitis --+> IL6	info:pmid/32033291#abs:7	In addition, the expression of IL-6 in mast cells, as well as the expression of various pathogenic cytokines, such as TNF-α, IL-4, IL-5, IL-6, IL-10, IL-17, iNOS, COX-2, and CXCL9, was reduced in both Atopic dermatitis+Centellaasiatica ethanol extract-80 and Atopic dermatitis+Centellaasiatica ethanol extract-200 groups.	10.3390/nu1202041110.3390/nu12020411	32033291	Inhibitory Effect of Centella asiatica Extract on DNCB-Induced Atopic Dermatitis in HaCaT Cells and BALB/c Mice.
negative QuantitativeChange: atopic dermatitis ---| vitamin D3	info:doi/10.1016/j.jdermsci.2012.11.392#body:9	Systemic vitamin D3 levels are reduced in patients with atopic dermatitis, which may contribute to decreased systemic LL-37 levels, and recurrent cutaneous infection.	10.1016/j.jdermsci.2012.11.392		Decreased serum LL-37 and vitamin D3 levels in atopic dermatitis: relationship between IL-31 and oncostatin M
negative QuantitativeChange: atopic dermatitis ---| vitamin D3	info:pmid/22486751#abs:10	Systemic vitamin D3 levels are reduced in patients with atopic dermatitis, which may contribute to decreased systemic LL-37 levels.	10.1111/j.1398-9995.2012.02824.x10.1111/j.1398-9995.2012.02824.x	22486751	Decreased serum LL-37 and vitamin D3 levels in atopic dermatitis: relationship between IL-31 and oncostatin M.
negative QuantitativeChange: atopic dermatitis ---| ascorbic acid	info:pmid/29950123#cont:315	However, patients with atopic dermatitis and psoriasis reportedly have reduced cutaneous ascorbate levels.59,60	10.1177/0300060518777044	29950123	Intravenous vitamin C in the treatment of allergies: an interim subgroup analysis of a long-term observational study
negative QuantitativeChange: atopic dermatitis ---| ascorbic acid	info:pmid/14571067#abs:7	These results suggest that iron and ascorbic acid dermis levels could be indicators of inflammatory tissues and might be implicated in dermatological diseases such as Atopic dermatitis.	10.1159/000073087	14571067	High iron and low ascorbic acid concentrations in the dermis of atopic dermatitis patients.
negative QuantitativeChange: atopic dermatitis ---| ascorbic acid	info:pmid/27478546#abs:2	Recently it was reported that vitamin C is essential for de novo synthesis of ceramide in the epidermis and that the level of vitamin C in plasma is decreased in Atopic dermatitis.	10.4162/nrp.2016.10.4.39810.4162/nrp.2016.10.4.398	27478546	Associations among plasma vitamin C, epidermal ceramide and clinical severity of atopic dermatitis.
negative QuantitativeChange: atopic dermatitis ---| ascorbic acid	info:pmid/30022952#abs:4	Levels of vitamin C in plasma are decreased in atopic dermatitis, and vitamin C deficiency may be one of the factors that contributes to the pathogenesis of porphyria cutanea tarda.	10.3389/fphys.2018.0081910.3389/fphys.2018.00819	30022952	Role of Vitamin C in Skin Diseases.
positive QuantitativeChange: atopic dermatitis --+> NPPB	info:pmid/29427643#body:130	BNP expression was detected in the dermis of healthy skin, and its level appeared to be increased in dermal structures, including the secretory portion of sweat glands and blood vessels of Atopic dermatitis skin ( , B).	10.1016/j.jaci.2017.12.1002	29427643	New mechanism underlying IL-31-induced atopic dermatitis
positive QuantitativeChange: atopic dermatitis --+> NPPB	info:pmid/29427643#abs:11	Importantly, expression of BNP and its receptor were increased in the skin of patients with atopic dermatitis.	10.1016/j.jaci.2017.12.100210.1016/j.jaci.2017.12.1002	29427643	New mechanism underlying IL-31-induced atopic dermatitis.
positive QuantitativeChange: atopic dermatitis --+> acetylcholine	info:pmid/18242599#body:89	Since patients with atopic dermatitis have been shown to have a substantially increased acetylcholine content in the skin, acetylcholine has been suggested to possess a possible pro-inflammatory role ( ).	10.1016/j.ejphar.2007.12.029	18242599	Acetylcholine mediates the release of IL-8 in human bronchial epithelial cells by a NFkB/ERK-dependent mechanism
positive QuantitativeChange: atopic dermatitis --+> acetylcholine	info:pmid/12628456#body:59	This finding was able to be confirmed recently, when acetylcholine content was found to be substantially enhanced in atopic dermatitis; particularly a 14-fold increase was observed within the superficial 2 mm layer, representing mainly the epidermis .	10.1016/S0024-3205(03)00083-3	12628456	The non-neuronal cholinergic system in humans: Expression, function and pathophysiology
positive QuantitativeChange: atopic dermatitis --+> acetylcholine	info:pmid/12628456#body:60	In patients with atopic dermatitis enhanced acetylcholine levels were found in eczematoid and non-eczematoid skin areas and also in the buccal mucosa, indicating a more general phenomenon in these patients.	10.1016/S0024-3205(03)00083-3	12628456	The non-neuronal cholinergic system in humans: Expression, function and pathophysiology
positive QuantitativeChange: atopic dermatitis --+> acetylcholine	info:pmid/16912692#body:375	Although it was known for a long time that Acetylcholine levels are elevated in the lesional skin of patients with atopic dermatitis, the assumption was that Acetylcholine originated from sensory nerves (Scott, 1962).		16912692	Adrenergic and cholinergic control in the biology of epidermis: physiological and clinical significance.
positive QuantitativeChange: atopic dermatitis --+> acetylcholine	info:pmid/22564300#cont:482	Since non-neuronal acetylcholine levels are increased in skin biopsies of patients with atopic dermatitis, with widespread expression of choline acetyltransferase in the vast majority of human skin cells [233], it has been assumed that epithelial acetylcholine may be increased in airways in inflammatory diseases and contribute to activation of immune cells [89].		22564300	Treatment of disorders characterized by reversible airway obstruction in childhood: Are anti-cholinergic agents the answer?
negative QuantitativeChange: atopic dermatitis ---| Mg2+	info:pmid/23101308#cont:83	Patients with atopic dermatitis had signiÀcantly lower serum magnesium levels and erythrocyte zinc levels (P=.007 and P<.001, respectively).		23101308	Trace element levels in children with atopic dermatitis
positive QuantitativeChange: atopic dermatitis --+> inflammatory cell	info:pmid/21684616#body:25	Furthermore it was expected that as non-lesional of atopic dermatitis dogs contains more inflammatory cells, this will be reflected in higher mRNA expression of specific transcription factors and cytokines, as compared to the skin of healthy control dogs .	10.1016/j.vetimm.2011.05.025	21684616	Lesional skin in atopic dogs shows a mixed Type-1 and Type-2 immune responsiveness
positive QuantitativeChange: atopic dermatitis --+> inflammatory cell	info:pmid/21035532#body:135	Hence, these chemokines, including TARC, MDC, and RANTES, may be important mediators that induce atopic dermatitis via the local accumulation of inflammatory cells.	10.1016/j.jep.2010.10.043	21035532	Inhibitory effects of Cinnamomum cassia extract on atopic dermatitis-like skin lesions induced by mite antigen in NC/Nga mice
positive QuantitativeChange: atopic dermatitis --+> inflammatory cell	info:pmid/11941319#body:137	Our data indicate that IL-16, in addition to its proposed role in allergic asthma, may also contribute to the influx of inflammatory cells in Atopic dermatitis, supporting the concept of common inflammatory pathways in atopic diseases.	10.1067/mai.2002.122234	11941319	Evidence for a role of Langerhans cell-derived IL-16 in atopic dermatitis
positive QuantitativeChange: atopic dermatitis --+> inflammatory cell	info:pmid/23195129#body:183	Therefore, these chemokines, TARC and RANTES, may be important mediators that induce Atopic dermatitis via the local accumulation of inflammatory cells.	10.1016/j.jep.2012.10.015	23195129	Effects of Catalpa ovata stem bark on atopic dermatitis-like skin lesions in NC/Nga mice
positive QuantitativeChange: atopic dermatitis --+> inflammatory cell	info:pmid/21976223#cont:51	Allergic diseases such as asthma and atopic dermatitis are associated with a significant influx of inflammatory cells such as eosinophils and T lymphocytes.	10.1128/CVI.05275-11	21976223	CCR8 signaling influences toll-like receptor 4 responses in human macrophages in inflammatory diseases
positive QuantitativeChange: atopic dermatitis --+> inflammatory cell	info:pmid/32486523#cont:71	These data indicate that the accumulation of inflammatory cells in Oxazolone-induced atopic dermatitis mice is induced by the production of inflammatory cytokines, whereas the administration of probiotics to atopic dermatitis mice can regulate inflammatory cell-mediated allergic responses and inflammation, possibly by downregulating the production of these cytokines.	10.3390/ijms21113968	32486523	Reduced fecal calprotectin and inflammation in a murine model of atopic dermatitis following probiotic treatment
positive QuantitativeChange: atopic dermatitis --+> AGER	info:pmid/26049169#body:70	We have found that the expression of HMGB1 and RAGE were significantly up-regulated in Dermatophagoides farinae induced Atopic dermatitis mouse skin, whereas tannic acid treatment significantly down-regulated their expressions in Atopic dermatitis mice ( B and C).	10.1016/j.cyto.2015.05.016	26049169	Tannic acid modulates NF¿B signaling pathway and skin inflammation in NC/Nga mice through PPAR¿ expression
positive QuantitativeChange: atopic dermatitis --+> AGER	info:doi/10.1016/j.intimp.2014.10.014#body:72	The protein levels of RAGE, phosphatidylinositide 3-kinase, p-ERK1/2 and p-NF¿B were significantly increased in Atopic dermatitis mice compared with those in normal mice and these changes were significantly attenuated by resveratrol treatment.	10.1016/j.intimp.2014.10.014		Resveratrol attenuates HMGB1 signaling and inflammation in house dust mite-induced atopic dermatitis in mice
positive QuantitativeChange: atopic dermatitis --+> AGER	info:pmid/25466270#body:72	The protein levels of RAGE, phosphatidylinositide 3-kinase, p-ERK1/2 and p-NF¿B were significantly increased in Atopic dermatitis mice compared with those in normal mice and these changes were significantly attenuated by resveratrol treatment.	10.1016/j.intimp.2014.10.014	25466270	Resveratrol attenuates HMGB1 signaling and inflammation in house dust mite-induced atopic dermatitis in mice
positive QuantitativeChange: atopic dermatitis --+> serotonin receptor	info:pmid/23462974#cont:109	During chronic stress, enhanced serotonin receptor expression was shown in Atopic dermatitis lesions (48).	10.2340/00015555-1557	23462974	Expression of Hypothalamic-pituitary-adrenal axis in common skin diseases:Evidence of its association with stress-related Disease Activity
positive QuantitativeChange: atopic dermatitis --+> ROS	info:pmid/20230798#body:92	The levels of Reactive oxygen species are significantly increased in the lesional skin of atopic dermatitis patients .	10.1016/j.bcp.2010.03.009	20230798	Sphingosylphosphorylcholine down-regulates filaggrin gene transcription through NOX5-based NADPH oxidase and cyclooxygenase-2 in human keratinocytes
positive QuantitativeChange: atopic dermatitis --+> ROS	info:pmid/23182168#abs:6	Patients with atopic dermatitis had increased levels of reactive oxygen species and diminished levels of DJ-1.	10.1016/j.jaci.2012.10.01210.1016/j.jaci.2012.10.012	23182168	DJ-1 regulates mast cell activation and IgE-mediated allergic responses.
positive QuantitativeChange: atopic dermatitis --+> ROS	info:pmid/32640089#abs:3	Both atopic dermatitis- and psoriasis- model keratinocytes exhibited elevated reactive oxygen species levels and accumulated more DNA damage than control cells after oxidative stress induced by 250 µM H2 O2 .	10.1111/exd.1414810.1111/exd.14148	32640089	NADPH oxidase inhibition rescues keratinocytes from elevated oxidative stress in a 2D Atopic Dermatitis- and Psoriasis- model.
positive QuantitativeChange: atopic dermatitis --+> ATP	info:pmid/28899689#body:44	Genes of ATP synthesis were up-regulated in Atopic dermatitis patients ( b, and see , , and ) and in ichthyosis vulgaris patients when compared with control subjects, yet to a lesser extent than in Atopic dermatitis ( b, and see ).	10.1016/j.jid.2017.08.036	28899689	Enhanced Expression of Genes Related to Xenobiotic Metabolism in the Skin of Patients with Atopic Dermatitis but Not with Ichthyosis Vulgaris
negative QuantitativeChange: atopic dermatitis ---| arginase	info:doi/10.1016/j.jaci.2008.12.1088#body:6	Arginase activity was found to be decreased in the granulocytes of atopic dermatitis patients as compared to controls (362 +/-180 nM vs. 520 +/-119 nM, p < 0.05).	10.1016/j.jaci.2008.12.1088		Decreased Arginase Levels in Children with Atopic Dermatitis
negative QuantitativeChange: atopic dermatitis ---| arginase	info:doi/10.1016/j.jaci.2008.12.1088#body:8	This increase in serum arginase activity was previously shown in studies of allergy and asthma, and in this study of atopic dermatitis we have identified decreased arginase activity within the granulocytes.	10.1016/j.jaci.2008.12.1088		Decreased Arginase Levels in Children with Atopic Dermatitis
negative QuantitativeChange: atopic dermatitis ---| arginase	info:pmid/25027824#abs:5	In contrast to the other diseases studied, arginase activity was found to be decreased in granulocytes and in the plasma of patients with atopic dermatitis compared with controls.	10.1016/j.anai.2014.06.01010.1016/j.anai.2014.06.010	25027824	Arginase I levels are decreased in the plasma of pediatric patients with atopic dermatitis.
positive QuantitativeChange: atopic dermatitis --+> cytokine	info:pmid/27342734#body:61	This cytokine and its receptor are also overexpressed in human lesional Atopic dermatitis skin and after house dust mite patches in sensitized mice; in the latter, it is activated earlier than in dogs after allergen challenge ( ).	10.1016/j.jid.2016.05.117	27342734	Early Activation of Th2/Th22 Inflammatory and Pruritogenic Pathways in Acute Canine Atopic Dermatitis Skin Lesions
positive QuantitativeChange: atopic dermatitis --+> cytokine	info:pmid/27793761#body:42	Next, we evaluated the impact of filaggrin mutations in atopic dermatitis and ichthyosis vulgaris on the expression of cytokines that are known to be produced by keratinocytes in response to skin barrier disruption and/or have been implicated in atopic dermatitis ( ).	10.1016/j.jid.2016.09.034	27793761	Alterations in Epidermal Eicosanoid Metabolism Contribute to Inflammation and Impaired Late Differentiation in FLG-Mutated Atopic Dermatitis
positive QuantitativeChange: atopic dermatitis --+> cytokine	info:pmid/28522399#body:61	Furthermore, interleukin-4, another member of Th-2 cytokines, is over-expressed in the skin of Atopic dermatitis patient, and it has been reported to play a crucial role in the induction of allergic responses.	10.1016/j.ijbiomac.2017.05.049	28522399	Anti-allergic and Profilaggrin (ProFLG)-mRNA expression modulatory effects of sacran
positive QuantitativeChange: atopic dermatitis --+> cytokine	info:pmid/17030248#body:43	As expected, the expression levels of the T H2 cytokines IL-4 and IL-13 were statistically significantly upregulated ( P < .0001; , A) in patients with atopic dermatitis.	10.1016/j.jaci.2006.07.015	17030248	Enhanced expression levels of IL-31 correlate with IL-4 and IL-13 in atopic and allergic contact dermatitis
positive QuantitativeChange: atopic dermatitis --+> cytokine	info:pmid/17141855#body:116	However, preincubation of keratinocytes with IL-4 and IL-13, T H2 cytokines overexpressed in the Atopic dermatitis skin, significantly inhibited the induction of MIP-3α.	10.1016/j.jaci.2006.10.005	17141855	Macrophage inflammatory protein 3α deficiency in atopic dermatitis skin and role in innate immune response to vaccinia virus
positive QuantitativeChange: atopic dermatitis --+> cytokine	info:pmid/19962742#body:91	These studies indicate that levels of this bacterial lipoprotein present in infected atopic dermatitis lesions can stimulate cytokine gene expression in human epidermal skin.	10.1016/j.jaci.2009.09.052	19962742	Infected atopic dermatitis lesions contain pharmacologic amounts of lipoteichoic acid
positive QuantitativeChange: atopic dermatitis --+> cytokine	info:pmid/12615362#body:14	These cytokines are overexpressed in lesional Atopic dermatitis skin .	10.1016/S0923-1811(02)00138-X	12615362	Lack of evidence for TARC/CCL17 production by normal human keratinocytes in vitro
positive QuantitativeChange: atopic dermatitis --+> cytokine	info:doi/10.1016/j.jdermsci.2012.02.011#body:12	Filaggrin gene expression is reduced by Th2 cytokines which are over-expressed in the inflammatory skin of Atopic dermatitis .	10.1016/j.jdermsci.2012.02.011		Decreased lactate and potassium levels in natural moisturizing factor from the stratum corneum of mild atopic dermatitis patients are involved with the reduced hydration state
positive QuantitativeChange: atopic dermatitis --+> cytokine	info:pmid/17015038#body:12	The current studies were therefore conducted to investigate the expression of HBD-3 in eczematous skin lesions from Intrinsic Atopic dermatitis and extrinsic Atopic dermatitis patients to determine whether HBD-3 was equally low in these two forms of Atopic dermatitis and investigate the role of IL-4, IL-10, and IL-13, cytokines over-expressed in the skin of Intrinsic Atopic dermatitis and extrins…	10.1016/j.clim.2006.08.008	17015038	Mechanism of HBD-3 deficiency in atopic dermatitis
positive QuantitativeChange: atopic dermatitis --+> cytokine	info:pmid/18166499#body:10	The current studies were therefore conducted to investigate the expression of LOR and involucrin in eczematous skin lesions and non-lesional skin from Atopic dermatitis subjects and investigate the role of IL-4 and IL-13, cytokines over-expressed in Atopic dermatitis skin , on the expression of LOR and involucrin.	10.1016/j.clim.2007.11.006	18166499	Loricrin and involucrin expression is down-regulated by Th2 cytokines through STAT-6
positive QuantitativeChange: atopic dermatitis --+> cytokine	info:pmid/11544468#body:105	In this study we also investigated cytokine IFN-γ, which is overexpressed in chronic lesions of atopic dermatitis.	10.1067/mai.2001.117800	11544468	Different expression of cytokine and membrane molecules by circulating lymphocytes on acute mental stress in patients with atopic dermatitis in comparison with healthy controls
positive QuantitativeChange: atopic dermatitis --+> cytokine	info:doi/10.1016/S1548-5315(11)70414-4#body:75	Cytokines have been noted to be over-expressed in atopic dermatitis lesions and to be induced by staphylococcal superantigens.	10.1016/S1548-5315(11)70414-4		Mycosis fungoides and Sézary syndrome: the burden of pruritus
positive QuantitativeChange: atopic dermatitis --+> cytokine	info:pmid/23583649#body:4	In addition, the expression of T helper 2 cytokines, such as IL-4, IL-5, and IL-13, is increased in the acute skin lesions of Atopic dermatitis, suggesting that T helper2 cells play critical roles in disease development.	10.1016/j.ajpath.2013.02.042	23583649	CD19 Expression in B Cells Regulates Atopic Dermatitis in a Mouse Model
positive QuantitativeChange: atopic dermatitis --+> cytokine	info:pmid/24055295#body:69	Previous reports have demonstrated that differentiation of keratinocytes in the presence of IL-4 and IL-13, which are the TH2 cytokines overexpressed in acute atopic dermatitis skin, significantly reduced filaggrin protein expression.	10.1016/j.jaci.2013.07.027	24055295	Possible new therapeutic strategy to regulate atopic dermatitis through upregulating filaggrin expression
positive QuantitativeChange: atopic dermatitis --+> cytokine	info:pmid/24461202#body:98	Results of the present study indicate that peripheral blood mononuclear cells from healthy dogs and those affected with atopic dermatitis are sensitive to stimulation with CpG class C ODN and respond by upregulating gene expression of a range of cytokines.	10.1016/j.tvjl.2013.12.016	24461202	The immunostimulatory effect of CpG oligodeoxynucleotides on peripheral blood mononuclear cells of healthy dogs and dogs with atopic dermatitis
positive QuantitativeChange: atopic dermatitis --+> cytokine	info:pmid/25164568#body:66	Type 2 associated cytokines IL-4, IL-13 are overexpressed in the blood compartment and in acute skin lesions in atopic dermatitis individuals and negatively influence the expression and induction of some Antimicrobial peptides and in particular hBD2/3 (reviewed in ).	10.1016/j.cytogfr.2014.07.008	25164568	Cytokines as therapeutic targets in skin inflammation
positive QuantitativeChange: atopic dermatitis --+> cytokine	info:pmid/25583101#body:94	We have shown that baseline Atopic dermatitis skin has increased expression of inflammatory pathways, particularly TH17, with significantly increased levels of IL-12/23p40 and CCL20 and increases in expression of TH2 chemokines and cytokines (CCL22, CCL26, and IL-13; ).	10.1016/j.jaci.2014.11.017	25583101	Patients with atopic dermatitis have attenuated and distinct contact hypersensitivity responses to common allergens in skin
positive QuantitativeChange: atopic dermatitis --+> cytokine	info:pmid/26049029#body:11	Spergel and co-workers described a murine model of atopic dermatitis elicited by repeated epicutaneous sensitization with ovalbumin , which displays several features of human atopic dermatitis, including elevated total and specific lgE, dermatitis characterized by infiltration of CD3+ T cells and eosinophils into the dermis, and increased local mRNA expression of TH2 cytokines .	10.1016/j.intimp.2015.04.047	26049029	Tryptase and protease-activated receptor-2 stimulate scratching behavior in a murine model of ovalbumin-induced atopic-like dermatitis
positive QuantitativeChange: atopic dermatitis --+> cytokine	info:pmid/26619913#body:129	Acute Atopic dermatitis skin lesions exhibit Th2-dominant response characterized by dermal infiltration of CD4+ or CD8+ T cells, eosinophils, and increased skin expression of Th2 cytokines.	10.1016/j.jep.2015.10.033	26619913	Effect of Acer tegmentosum bark on atopic dermatitis-like skin lesions in NC/Nga mice
positive QuantitativeChange: atopic dermatitis --+> cytokine	info:pmid/23657503#body:3	Previously, our laboratory reported that T helper type 2 cytokines are overexpressed in Atopic dermatitis skin ( ) and downregulate epidermal barrier proteins ( ; , ).	10.1038/jid.2013.223	23657503	IL-25 Enhances HSV-1 Replication by Inhibiting Filaggrin Expression, and Acts Synergistically with Th2 Cytokines to Enhance HSV-1 Replication
positive QuantitativeChange: atopic dermatitis --+> cytokine	info:pmid/29524423#body:150	In addition, the levels of cytokines and chemokines were remarkably suppressed by the oral administration of puerarin in DNCB-induced Atopic dermatitis mice ( ).	10.1016/j.bbrc.2018.03.018	29524423	The suppressive effect of puerarin on atopic dermatitis-like skin lesions through regulation of inflammatory mediators in vitro and in vivo
positive QuantitativeChange: atopic dermatitis --+> cytokine	info:pmid/29427643#body:208	Levels of all of these cytokines are known to be increased in patients with Atopic dermatitis and represent an important potential component of the pathology of Atopic dermatitis.	10.1016/j.jaci.2017.12.1002	29427643	New mechanism underlying IL-31-induced atopic dermatitis
positive QuantitativeChange: atopic dermatitis --+> cytokine	info:doi/10.2353/ajpath.2010.100181#body:104	In addition, in a mouse model of atopic dermatitis elicited by repeated epicutaneous sensitization with ovalbumin , TSLPR -/- mice express markedly decreased eosinophil infiltration, and levels of Th2 cytokines, in the skin.	10.2353/ajpath.2010.100181		Thymic Stromal Lymphopoietin Contributes to Myeloid Hyperplasia and Increased Immunoglobulins, But Not Epidermal Hyperplasia, in RabGEF1-Deficient Mice
positive QuantitativeChange: atopic dermatitis --+> cytokine	info:pmid/19446888#body:7	It has been well known that these cytokine and chemokine mRNA levels are enhanced in atopic dermatitis skin lesions ( ).	10.1016/j.vetimm.2009.04.012	19446888	House dust mite major allergen Der f 1 enhances proinflammatory cytokine and chemokine gene expression in a cell line of canine epidermal keratinocytes
positive QuantitativeChange: atopic dermatitis --+> cytokine	info:pmid/23439082#body:27	Atopic dermatitis lesions have increased levels of the Th2 cytokines, IL-4 and IL-13, and these cytokines reduce expression of beta-defensins (HBD-2 and -3) and LL-37 by epidermal keratinocytes ( ).	10.1016/j.antiviral.2013.02.010	23439082	Why is eczema herpeticum unexpectedly rare?
positive QuantitativeChange: atopic dermatitis --+> cytokine	info:pmid/23499868#body:204	The levels of Th2 cytokines (IL-4, IL-5, IL-13, and IL-10) are elevated in the skin of Atopic dermatitis patients, and IL-5 and IL-13 levels are further increased in patients with elevated IgE levels ( ).	10.1016/j.taap.2013.03.001	23499868	Oleanolic acid acetate inhibits atopic dermatitis and allergic contact dermatitis in a murine model
positive QuantitativeChange: atopic dermatitis --+> cytokine	info:pmid/24568861#body:180	The level of the TH2-cytokine interleukin-13 has been reported to be increased in serum of atopic dermatitis patients .	10.1016/j.bbadis.2014.02.007	24568861	Receptors, cells and circuits involved in pruritus of systemic disorders
positive QuantitativeChange: atopic dermatitis --+> cytokine	info:doi/10.1016/j.jaci.2015.12.1304#body:5	Levels of the TH2-promoting epithelial cell-derived cytokines thymic stromal lymphopoietin (TSLP) and IL-33 are increased in skin lesions and serum of patients with atopic dermatitis.	10.1016/j.jaci.2015.12.1304		Thymic stromal lymphopoietin and IL-33 promote skin inflammation and vaccinia virus replication in a mouse model of atopic dermatitis
positive QuantitativeChange: atopic dermatitis --+> cytokine	info:doi/10.1016/j.jdermsci.2016.01.008#body:41	In a recent study using patients' skin, mRNA levels of Th2 cytokines were similarly elevated in both forms of atopic dermatitis, but expression levels of interferonγ, IL-17 and IL-22 were significantly more elevated in "intrinsic atopic dermatitis" than in "extrinsic atopic dermatitis" .	10.1016/j.jdermsci.2016.01.008		IgE-independent pathophysiology of severe atopic dermatitis demonstrated in an IgE-deficient patient
positive QuantitativeChange: atopic dermatitis --+> cytokine	info:doi/10.1016/j.jaci.2015.12.620#body:2	The levels of the epithelial cytokine IL-33 are increased in skin lesions and serum of atopic dermatitis patients.	10.1016/j.jaci.2015.12.620		IL-33 Promotes Food Anaphylaxis in Epicutaneously-Sensitized Mice By Targeting Mast Cells
positive QuantitativeChange: atopic dermatitis --+> cytokine	info:pmid/26830114#body:5	Levels of the TH2-promoting epithelial cell-derived cytokines thymic stromal lymphopoietin (TSLP) and IL-33 are increased in skin lesions and serum of patients with atopic dermatitis.	10.1016/j.jaci.2015.12.1304	26830114	Thymic stromal lymphopoietin and IL-33 promote skin inflammation and vaccinia virus replication in a mouse model of atopic dermatitis
positive QuantitativeChange: atopic dermatitis --+> cytokine	info:pmid/26948076#body:73	Levels of IL-34 cytokine, a novel negative regulator recently shown to be downregulated in lesional atopic dermatitis epidermis, were significantly increased only in responders already by 4 weeks.	10.1016/j.jaci.2015.12.1323	26948076	A mild topical steroid leads to progressive anti-inflammatory effects in the skin of patients with moderate-to-severe atopic dermatitis
positive QuantitativeChange: atopic dermatitis --+> cytokine	info:pmid/26846942#body:41	In a recent study using patients' skin, mRNA levels of Th2 cytokines were similarly elevated in both forms of atopic dermatitis, but expression levels of interferonγ, IL-17 and IL-22 were significantly more elevated in "intrinsic atopic dermatitis" than in "extrinsic atopic dermatitis" .	10.1016/j.jdermsci.2016.01.008	26846942	IgE-independent pathophysiology of severe atopic dermatitis demonstrated in an IgE-deficient patient
positive QuantitativeChange: atopic dermatitis --+> cytokine	info:pmid/17893340#body:48	Atopic dermatitis skin lesions show infiltration of T cells and eosinophils and increased expression of Th2 cytokines in the acute stage and additional expression of Th1 cytokines in the chronic stage.		17893340	Epicutaneous antigen exposure induces a Th17 response that drives airway inflammation after inhalation challenge.
positive QuantitativeChange: atopic dermatitis --+> cytokine	info:pmid/19809421#body:76	Because Th2 cytokines such as IL-4 and IL-13 are overexpressed in Atopic dermatitis patients, normal human keratinocytes were exposed to these cytokines.		19809421	The central role of Bcl-3 in atopic dermatitis.
positive QuantitativeChange: atopic dermatitis --+> cytokine	info:pmid/19078986#body:48	Acute Atopic dermatitis skin lesions exhibit Th2-dominant inflammation characterized by dermal infiltration of CD4+ T cells and eosinophils with the deposition of eosinophil products and increased skin expression of Th2 cytokines.		19078986	Animal models of atopic dermatitis.
positive QuantitativeChange: atopic dermatitis --+> cytokine	info:pmid/18432274#body:76	As for expression of other cytokines, there was a tendency of both IFN-γ+ T cells (11.4+1.4) and IL-4+CD4+ cells (0.49+0.07) to be elevated in atopic dermatitis patients compared with in healthy subjects (IFN-γ, 9.2+1.5; IL-4, 0.35+0.07).		18432274	Possible pathogenic role of Th17 cells for atopic dermatitis.
positive QuantitativeChange: atopic dermatitis --+> cytokine	info:pmid/11564188#body:30	Because HLA-G may inhibit T cell functions and is induced by a cytokine constantly overexpressed in Atopic dermatitis, namely IL10, we studied whether this molecule could be expressed in atopic dermatitis.		11564188	HLA-G expression in atopic dermatitis.
positive QuantitativeChange: atopic dermatitis --+> cytokine	info:pmid/20861853#body:22	Atopic dermatitis is a common skin disease associated with a TH2 response and increased levels of TH2-associated cytokines and IgE.		20861853	IL-25 in atopic dermatitis: a possible link between inflammation and skin barrier dysfunction?
positive QuantitativeChange: atopic dermatitis --+> cytokine	info:pmid/26388234#cont:20	Atopic dermatitis is a chronic, relapsing type of inflammatory skin disorder characterized by eczematous skin lesions, elevated serum immunoglobulin E levels, and increased the expression of T helper type 2 cytokines and chemo-kines.1	10.1038/cmi.2015.77	26388234	NOD2 and TLR2 ligands trigger the activation of basophils and eosinophils by interacting with dermal fibroblasts in atopic dermatitis-like skin inflammation
positive QuantitativeChange: atopic dermatitis --+> cytokine	info:pmid/27806249#cont:9	The majority of Atopic dermatitis patients show superficial skin colonization by Staphylococcus aureus and increased expression of T helper type 2 cytokines such as interleukin -4, IL-5 and IL-13 in their peripheral blood mononuclear cells (1).	10.18433/J3Z32F	27806249	Effects of macrolide antibiotics on Th1 cell and Th2 cell development mediated by langerhans cells
positive QuantitativeChange: atopic dermatitis --+> cytokine	info:embase/20170215731#cont:9	The majority of Atopic dermatitis patients show superficial skin colonization by Staphylococcus aureus and increased expression of T helper type 2 cytokines such as interleukin -4, IL-5 and IL-13 in their peripheral blood mononuclear cells (1).			Topical application of Josamycin inhibits development of atopic dermatitis-like skin lesions in NC/Nga mice
positive QuantitativeChange: atopic dermatitis --+> cytokine	info:pmid/29026975#cont:194	... Atopic dermatitis skin lesions exhibit Th2-dominant inflammation characterized by dermal infiltration of CD4+ T cells and eosinophils with the deposition of ...	10.1007/s00403-017-1787-3	29026975	Effect of isoliquiritigenin for the treatment of atopic dermatitis-like skin lesions in mice
positive QuantitativeChange: atopic dermatitis --+> cytokine	info:pmid/29463011#cont:135	The regulation activity of FAS, AS, 1, and 2 on Th1 (interferon-γ) and Th2 (IL-4) cytokines, which are increased in the early and late stages of allergic contact dermatitis/Atopic dermatitis, were evaluated [42,43].	10.3390/molecules23020450	29463011	Inhibitory activity of allergic contact dermatitis and atopic dermatitis-like skin in BALB/c mouse through oral administration of fermented barks of alnus sibirica
positive QuantitativeChange: atopic dermatitis --+> cytokine	info:pmid/29754191#cont:114	Additionally, Th2 and Th22 cytokines (IL-4, IL-13, IL-22, and IL-31), all of which are overexpressed in atopic dermatitis, inhibit terminal differentiation proteins (such as filaggrin, loricrin, and involucrin) essential to the skin barrier [42].	10.1007/s12016-018-8685-0	29754191	The Unique Molecular Signatures of Contact Dermatitis and Implications for Treatment
positive QuantitativeChange: atopic dermatitis --+> cytokine	info:doi/10.18433/jpps30335#cont:8	Most Atopic dermatitis patients show superficial skin colonization by Staphylococcus aureus and increased expression of T helper type 2 cytokines such as interleukin -4, IL-5 and IL-13 in their peripheral blood mononuclear cells (1).	10.18433/jpps30335		Norfloxacin, a fluoroquinolone antibiotic, inhibits langerhans cell-mediated TH1 and TH2 cell development
positive QuantitativeChange: atopic dermatitis --+> cytokine	info:pmid/21430698#cont:255	Furthermore, atopic dermatitis patients have increased expression of Th2 cytokines (TARC, MDC, IL-4, and IL-5) and increased serum IgE levels (Yamada et al., 1995; Wollenberg et al., 2000; Abramovits, 2005; Beltrani, 2005).	10.1038/jid.2011.49	21430698	Transduced PEP-1-FK506BP ameliorates atopic dermatitis in NC/Nga mice
positive QuantitativeChange: atopic dermatitis --+> cytokine	info:pmid/21765951#cont:257	However, the expression of these cytokines is altered in the local inflammatory environment in lesional skin of Atopic eczema and Seborrheic eczema.	10.1371/journal.pone.0022202	21765951	The expression of BAFF, APRIL and TWEAK is altered in eczema skin but not in the circulation of atopic and seborrheic eczema patients
positive QuantitativeChange: atopic dermatitis --+> cytokine	info:pmid/23657503#cont:16	Previously, our laboratory reported that T helper type 2 cytokines are overexpressed in Atopic dermatitis skin (Hamid et al., 1994) and downregulate epidermal barrier proteins (Kim et al., 2008; Howell et al., 2009, 2011).	10.1038/jid.2013.223	23657503	IL-25 Enhances HSV-1 replication by inhibiting filaggrin expression, and acts synergistically with TH2 cytokines to enhance hsv-1 replication
positive QuantitativeChange: atopic dermatitis --+> cytokine	info:pmid/25123235#cont:173	Furthermore, recent findings have revealed that the expression of the Th2-promoting cytokine IL-33 is elevated in atopic dermatitis skin after allergen or staphylococcal enterotoxin B exposure and thatthis is followed by the production of IL-4 and IL-13 triggering Th2 lymphocyte differentiation .	10.1186/s12989-014-0038-4	25123235	Topically applied ZnO nanoparticles suppress allergen induced skin inflammation but induce vigorous IgE production in the atopic dermatitis mouse model
positive QuantitativeChange: atopic dermatitis --+> cytokine	info:pmid/25861780#cont:411	... cytokine TSLP is increased in keratinocytes from atopic dermatitis patients (Soumelis et al. 2002), and genetic variants of TSLP are associated with ...	10.1007/978-3-662-44605-8_10	25861780	Interactions between keratinocytes and somatosensory neurons in itch
positive QuantitativeChange: atopic dermatitis --+> cytokine	info:pmid/26768665#cont:18	Atopic dermatitis skin lesions exhibit distinct features including epidermal hyperplasia, defective terminal differentiation of keratinocytes and an activated immune response characterized by infiltrates of T-helper subset (Th2) cells and elevated expression of cytokines, chemokines and other inflammatory molecules.3,5	10.1038/cdd.2015.162	26768665	ΔNp63 regulates IL-33 and IL-31 signaling in atopic dermatitis
positive QuantitativeChange: atopic dermatitis --+> cytokine	info:pmid/27048505#cont:18	The T helper 2 cytokines, including interleukin -4, IL-5, and IL-13, are overexpressed in acute Atopic dermatitis lesional skin [5–9].	10.1007/s11010-016-2696-z	27048505	MicroRNA-143 inhibits IL-13-induced dysregulation of the epidermal barrier-related proteins in skin keratinocytes via targeting to IL-13Rα1
positive QuantitativeChange: atopic dermatitis --+> cytokine	info:pmid/27353073#cont:31	The levels of cytokines associated with the Th2 phenotype, such as IL-4, IL-5, IL-13, and IL-31, are increased in both acute and chronic atopic dermatitis lesions (Leung et al., 2004; Gittler et al., 2012).	10.1124/jpet.116.232819	27353073	Treatment of skin inflammation with benzoxaborole phosphodiesterase inhibitors: Selectivity, cellular activity, and effect on cytokines associated with skin inflammation and skin architecture changes
positive QuantitativeChange: atopic dermatitis --+> cytokine	info:pmid/21116791#cont:24	Development of Atopic dermatitis is coherent with altered cytokine and chemokine levels which form a complex network (Haagerup et al., 2004).	10.1007/s12272-010-1120-6	21116791	Sulforaphane suppresses TARC/CCL17 and MDC/CCL22 expression through heme oxygenase-1 and NF-κB in human keratinocytes
positive QuantitativeChange: atopic dermatitis --+> cytokine	info:pmid/20861853#cont:2	Atopic dermatitis is a common skin disease associated with a TH2 response and increased levels of TH2-associated cytokines and IgE.	10.1038/jid.2010.277	20861853	IL-25 in atopic dermatitis: A possible link between inflammation and skin barrier dysfunction
positive QuantitativeChange: atopic dermatitis --+> cytokine	info:pmid/21677670#cont:22	atopic dermatitis patients often have markedly elevated levels of IgE and Th2 cytokines, such as IL-4, IL-5, and IL-13, although patients with more chronic lesions may switch toward a Th1 cytokine profile (IFN-g and IL-12; Bieber, 2008; Werfel, 2009).	10.1038/jid.2011.140	21677670	Preclinical evaluation of local JAK1 and JAK2 inhibition in cutaneous inflammation
positive QuantitativeChange: atopic dermatitis --+> cytokine	info:pmid/25032868#cont:23	The pathogenesis of acute atopic dermatitis is associated with Th2-dominant inflammation, characterized by dermal infiltration of CD4+ T cells and eosinophils and increased levels of immunoglobulin E and Th2 cytokines.2	10.1038/cddis.2014.299	25032868	Bone marrow-Derived clonal mesenchymal stem cells inhibit ovalbumin-Induced atopic dermatitis
positive QuantitativeChange: atopic dermatitis --+> cytokine	info:pmid/14656360#abs:10	These current data demonstrate that the expressions of cytokines IL-5, IL-13, and IL-1beta mRNA and the number of dermal infiltrating eosinophils are increased in atopic dermatitis patients compared with atopic dermatitis patients.	10.1111/j.1365-2222.2003.01782.x	14656360	Differential in vivo cytokine mRNA expression in lesional skin of intrinsic vs. extrinsic atopic dermatitis patients using semiquantitative RT-PCR.
positive QuantitativeChange: atopic dermatitis --+> cytokine	info:pmid/26748443#abs:1	Effectiveness of ultraviolet A1 in flares of atopic dermatitis is thought to influence the expression of cytokines involved in its pathogenesis.	10.1111/ijd.1321310.1111/ijd.13213	26748443	Medium-dose ultraviolet A1 phototherapy improves SCORAD index and increases mRNA expression of interleukin-4 without direct effect on human β defensin-1, interleukin-10, and interleukin-31.
positive QuantitativeChange: atopic dermatitis --+> cytokine	info:pmid/20861853#abs:1	Atopic dermatitis is a common skin disease associated with a T(H)2 response and increased levels of T(H)2-associated cytokines and IgE.	10.1038/jid.2010.27710.1038/jid.2010.277	20861853	IL-25 in atopic dermatitis: a possible link between inflammation and skin barrier dysfunction?
positive QuantitativeChange: atopic dermatitis --+> cytokine	info:pmid/27372570#abs:2	Levels of the epithelial cytokine IL-33 are increased in skin lesions and serum of patients with atopic dermatitis.	10.1016/j.jaci.2016.03.05610.1016/j.jaci.2016.03.056	27372570	IL-33 promotes food anaphylaxis in epicutaneously sensitized mice by targeting mast cells.
positive QuantitativeChange: atopic dermatitis --+> cytokine	info:pmid/28218721#abs:5	Ear swelling, skin lesions, and the levels of total serum IgE and Th1/Th2 cytokines were elevated in DFE/DNCB-induced Atopic dermatitis mice.	10.3390/toxins902006810.3390/toxins9020068	28218721	Bee Venom Phospholipase A2 Ameliorates House Dust Mite Extract Induced Atopic Dermatitis Like Skin Lesions in Mice.
positive QuantitativeChange: atopic dermatitis --+> cytokine	info:doi/10.1016/j.jid.2019.07.713#body:71	Meanwhile, serum levels of other that IL-17-producing Th cytokines, such as IL-17F and IL-22, are elevated in patients with Atopic dermatitis ( ).	10.1016/j.jid.2019.07.713		Increased IL-26 Expression Promotes T Helper Type 17- and T Helper Type 2-Associated Cytokine Production by Keratinocytes in Atopic Dermatitis
positive QuantitativeChange: atopic dermatitis --+> cytokine	info:doi/10.1016/j.anai.2019.10.005#body:70	There is strong rationale for anti-IL-22 therapeutics in atopic dermatitis, because cytokine levels are significantly elevated in lesional atopic dermatitis skin and correlates with disease severity.	10.1016/j.anai.2019.10.005		New treatments for atopic dermatitis targeting beyond IL-4/IL-13 cytokines
positive QuantitativeChange: atopic dermatitis --+> cytokine	info:pmid/31682627#abs:1	The expression of thymic stromal lymphopoietin (TSLP), a cytokine which greatly contributes to the induction of type I allergy, is upregulated in chronic inflammation such as atopic dermatitis and psoriasis.	10.1371/journal.pone.022470510.1371/journal.pone.0224705	31682627	Hypoxia inhibits TNF-α-induced TSLP expression in keratinocytes.
positive QuantitativeChange: atopic dermatitis --+> cytokine	info:pmid/32033291#abs:7	In addition, the expression of IL-6 in mast cells, as well as the expression of various pathogenic cytokines, such as TNF-α, IL-4, IL-5, IL-6, IL-10, IL-17, iNOS, COX-2, and CXCL9, was reduced in both Atopic dermatitis+Centellaasiatica ethanol extract-80 and Atopic dermatitis+Centellaasiatica ethanol extract-200 groups.	10.3390/nu1202041110.3390/nu12020411	32033291	Inhibitory Effect of Centella asiatica Extract on DNCB-Induced Atopic Dermatitis in HaCaT Cells and BALB/c Mice.
positive QuantitativeChange: atopic dermatitis --+> cytokine	info:doi/10.1155/2020/3605153#cont:168	One of the important features of atopic dermatitis, the expression of increased -2 cytokines, was estimated by measuring interleukin-4-positive reactions in the cytoplasm of papillary dermal cells.	10.1155/2020/3605153		Effect of Hataedock Treatment on Epidermal Structure Maintenance through Intervention in the Endocannabinoid System
positive QuantitativeChange: atopic dermatitis --+> cytokine	info:doi/10.1016/j.jid.2019.07.713#cont:115	Meanwhile, serum levels of other that IL-17-producing Th cytokines, such as IL-17F and IL-22, are elevated in patients with atopic dermatitis (Hayashida et al., 2011; Park et al., 2015).	10.1016/j.jid.2019.07.713		Increased IL-26 Expression Promotes T Helper Type 17- and T Helper Type 2-Associated Cytokine Production by Keratinocytes in Atopic Dermatitis
positive QuantitativeChange: atopic dermatitis --+> cytokine	info:doi/10.1016/j.iac.2020.06.004#body:153	By attenuating keratinocyte terminal differentiation and inhibiting tight-junction formation, IL-22 can contribute to barrier dysfunction, and this cytokine's levels are significantly increased in lesional Atopic dermatitis skin, correlating with disease severity.	10.1016/j.iac.2020.06.004		Biologics for Atopic Dermatitis
positive QuantitativeChange: atopic dermatitis --+> cytokine	info:pmid/32922169#cont:103	Th2 cytokines have been proved to be overexpressed in the lesions of acute Atopic dermatitis patients, especially IL-13 [19].Consistent with earlier researches, our study revealed that IL-13 inhibited the mRNA and protein expression of filaggrin, LOR, and involucrin in HaCaT cells, and supported the essential role of IL-13 in the immune dysfunction and	10.7150/ijms.45765	32922169	Rapamycin blocks the Il-13-induced deficiency of epidermal barrier related proteins via upregulation of MiR-143 in hacat keratinocytes
positive QuantitativeChange: atopic dermatitis --+> TNF	info:pmid/27554821#body:68	Interestingly, TNF-α expression was upregulated in patients with atopic dermatitis and those with psoriasis compared with that seen in control subjects but not in patients with ichthyosis, although higher levels were seen in patients with Netherton syndrome, as previously reported ( and , A).	10.1016/j.jaci.2016.07.019	27554821	An IL-17-dominant immune profile is shared across the major orphan forms of ichthyosis
positive QuantitativeChange: atopic dermatitis --+> TNF	info:pmid/21211655#body:89	High TNF-α expression is observed in Atopic dermatitis and psoriatic lesional skin but not in healthy control skin (see , B, in this article's Online Repository at www.jacionline.org).	10.1016/j.jaci.2010.11.005	21211655	TNF-like weak inducer of apoptosis (TWEAK) and TNF-α cooperate in the induction of keratinocyte apoptosis
positive QuantitativeChange: atopic dermatitis --+> TNF	info:pmid/11553381#body:97	In addition, expression of TNF-a is up-regulated 2 h after allergen challenge in patients with atopic dermatitis ( ).	10.1016/S0165-2427(01)00300-2	11553381	The ACVD task force on canine atopic dermatitis (VII): mediators of cutaneous inflammation
positive QuantitativeChange: atopic dermatitis --+> TNF	info:pmid/17166594#body:15	At the mRNA level, canine TNF-α is overexpressed in the lesional skin of dogs ( ), and humans ( ) with Atopic dermatitis, but a complementary analysis of this cytokine's protein expression in lesional and non-lesional skin of dogs with Atopic dermatitis is also of interest.	10.1016/j.vetimm.2006.11.004	17166594	Evaluation of the expression of P-selectin, ICAM-1, and TNF-alpha in bacteria-free lesional skin of atopic dogs with low-to-mild inflammation
positive QuantitativeChange: atopic dermatitis --+> TNF	info:pmid/23211659#body:170	Expression of IFN-γ and TNF-α are up-regulated in the skin lesions of Atopic dermatitis patients ( ).	10.1016/j.jep.2012.11.026	23211659	Topical application of Taglisodog-eum inhibits the development of experimental atopic dermatitis
positive QuantitativeChange: atopic dermatitis --+> TNF	info:pmid/23207180#body:87	Similarly, although the expressions of CCL28 , IL-16 , IL-21R , and TNFα are up-regulated in Atopic dermatitis, it appears that IL-4 down-regulates them in HaCat cells.	10.1016/j.cyto.2012.10.031	23207180	IL-4 up-regulates epidermal chemotactic, angiogenic, and pro-inflammatory genes and down-regulates antimicrobial genes in vivo and in vitro: Relevant in the pathogenesis of atopic dermatitis
positive QuantitativeChange: atopic dermatitis --+> TNF	info:pmid/25315296#body:119	Expression of TNF-α, IL-1β, and IL-13 were significantly increased in the lesional skin of Atopic dermatitis patients compared to the non-lesional skin.	10.1016/j.jdermsci.2014.09.004	25315296	Pyrrolidone carboxylic acid levels or caspase-14 expression in the corneocytes of lesional skin correlates with clinical severity, skin barrier function and lesional inflammation in atopic dermatitis
positive QuantitativeChange: atopic dermatitis --+> TNF	info:pmid/26049169#body:75	Our Western blot analysis indicated that the interleukin-1β, TNFα, TNFR1, and COX2 protein expressions were significantly up-regulated in vehicle-treated Atopic dermatitis mice, but significantly suppressed by tannic acid treatment ( A-D).	10.1016/j.cyto.2015.05.016	26049169	Tannic acid modulates NFκB signaling pathway and skin inflammation in NC/Nga mice through PPARγ expression
positive QuantitativeChange: atopic dermatitis --+> TNF	info:doi/10.1016/j.iac.2017.01.006#body:97	Patients with Atopic dermatitis have been shown to have increased serum and tissue concentrations of TNF-α.	10.1016/j.iac.2017.01.006	656	Biologic Therapy in the Treatment of Chronic Skin Disorders
positive QuantitativeChange: atopic dermatitis --+> TNF	info:pmid/29126710#body:87	Crisaborole decreases levels of Tumor necrosis factor-α, interleukin-12, and interleukin-23 and other inflammatory mediators that are increased in Atopic dermatitis.	10.1016/j.anai.2017.09.055	29126710	Immunologic, microbial, and epithelial interactions in atopic dermatitis
positive QuantitativeChange: atopic dermatitis --+> TNF	info:pmid/16275389#body:125	Both IL-17 and TNF-α levels are increased in lesions of patients with acute atopic dermatitis, with psoriasis vulgaris, and in the elicitation phase of allergic contact dermatitis.	10.1016/j.jaci.2005.08.014	16275389	IL-17 suppresses TNF-α-induced CCL27 production through induction of COX-2 in human keratinocytes
positive QuantitativeChange: atopic dermatitis --+> TNF	info:pmid/8765824#body:112	Moreover, plasma IL-8 and TNF-α levels were elevated in patients with Atopic dermatitis.	10.1016/S0091-6749(96)70232-4	8765824	Enhancement of in vitro spontaneous IgE production by topical steroids in patients with atopic dermatitis
positive QuantitativeChange: atopic dermatitis --+> TNF	info:pmid/19152985#body:128	In patients with sepsis ( ) and atopic dermatitis ( ), increased serum levels of TNF- α correlated with activation of latent human cytomegalovirus.	10.1016/j.imbio.2008.10.009	19152985	HCMV infection of PDCs deviates the NK cell response into cytokine-producing cells unable to perform cytotoxicity
positive QuantitativeChange: atopic dermatitis --+> TNF	info:pmid/17437891#body:19	Their hypothesis was based on the finding that patients with atopic dermatitis have significantly elevated serum and tissue concentrations of TNF-α.	10.1016/j.jaad.2006.12.034	17437891	Antipsoriatic biologic agents for the treatment of atopic dermatitis
positive QuantitativeChange: atopic dermatitis --+> TNF	info:pmid/26198442#body:15	Patients with Atopic dermatitis also have elevated TNF-α levels in the sera and skin, and TNF-α is thought to be a key regulator of inflammation of Atopic dermatitis as well as psoriasis .	10.1016/j.jdermsci.2015.06.016	26198442	Dexamethasone but not tacrolimus suppresses TNF-α-induced thymic stromal lymphopoietin expression in lesional keratinocytes of atopic dermatitis model
positive QuantitativeChange: atopic dermatitis --+> TNF	info:pmid/12438553#body:214	The skin at the site of the lesions in atopic dermatitis hyperexpressed several proinflammatory cytokines and chemokines, including IL-4, IL-5, IFN-gamma, IL-13, GM-CSF, TNF-alpha, interleukin-1, IL-8, and eotaxin, and the anti-inflammatory cytokine IL-10 (Van Joost et al., 1992; Hamid et al., 1994; Ohmen et al., 1995; Pastore et al., 1997; Van der Ploeg et al., 1997; Yawalkar et al., 1999).		12438553	Inhibition of allergic dermal inflammation by the novel imidazopyridazine derivative TAK-427 in a guinea pig experimental model of eczema.
positive QuantitativeChange: atopic dermatitis --+> TNF	info:pmid/28696379#cont:98	It has consistently been shown that the mRNA levels of tumor necrosis factor alpha and IL-6, which have been implicated in the pathogenesis of atopic dermatitis, are higher in atopic obese rats than in the nonobese ones.	10.3390/ijms18071490	28696379	Obesity and asthma: A missing link
positive QuantitativeChange: atopic dermatitis --+> TNF	info:pmid/29212072#cont:313	An increased serum TNF level in atopic dermatitis patients may also indicate changes in the sensitivity of immune cells to the cytokine, which leads both to a change in the receptor expression density on the cell surface and to the formation of soluble forms.	10.1159/000481135	29212072	Expression of TNFα receptors on immunocompetent cells is increased in atopic dermatitis
positive QuantitativeChange: atopic dermatitis --+> TNF	info:pmid/28861617#cont:271	Several studies suggested that serum level of Tumor necrosis factor-α may be elevated in atopic dermatitis, which makes it an interesting potential therapeutic target (Itazawa et al. 2003).	10.1007/s00005-017-0487-1	28861617	Novel Therapeutic Approaches to Atopic Dermatitis
positive QuantitativeChange: atopic dermatitis --+> TNF	info:embase/2015176507#cont:108	As shown in Fig. (4), atopic dermatitis significantly increased the serum levels of immunoglobulin E, TNF-α, interleukin-1β and IL-6 as compared with the control mice.			Suramin attenuated inflammation and reversed skin tissue damage in experimentally induced atopic dermatitis in mice
positive QuantitativeChange: atopic dermatitis --+> TNF	info:pmid/26712731#cont:296	In the current study, we found that the serum levels of TNF-α, IL-6, and IL-1β were markedly increased during 2,4-dinitrochlorobenzene-treated Atopic dermatitis mode; however these increases were significantly ameliorated by Atofreellage treatment (Figure 4A–C).	10.3390/molecules21010035	26712731	A herbal formula, atofreellage, ameliorates atopic dermatitis-like skin lesions in an NC/Nga mouse model
positive QuantitativeChange: atopic dermatitis --+> TNF	info:pmid/29371996#abs:8	Level of tumor necrosis factor-alpha and interleukin-18 mRNA expression, cytokines involved in activity of type-1 helper T (TH1) cell, was significantly downregulated in the atopic dermatitis group compared with other control groups.	10.5487/TR.2018.34.1.00710.5487/TR.2018.34.1.007	29371996	Molecular Mechanism of Atopic Dermatitis Induction Following Sensitization and Challenge with 2,4-Dinitrochlorobenzene in Mouse Skin Tissue.
positive QuantitativeChange: atopic dermatitis --+> TNF	info:pmid/1575548#abs:2	Plasma TNF-alpha concentration was increased in atopic dermatitis and the magnitude of the increase was correlated with the severity of the dermatitis but TNF-alpha concentration was not increased in bronchial asthma.		1575548	Increased plasma tumour necrosis factor-alpha concentration in atopic dermatitis.
positive QuantitativeChange: atopic dermatitis --+> TNF	info:pmid/31128202#body:76	TSLP, ET-1, and TNF-α expression were upregulated in Atopic dermatitis skin samples, with TSLP having increased ∼100-fold that of healthy skin samples ( ).	10.1016/j.jid.2019.04.017	31128202	Role of SNAREs in Atopic Dermatitis-Related Cytokine Secretion and Skin-Nerve Communication
positive QuantitativeChange: atopic dermatitis --+> TNF	info:pmid/21315710#body:2	TNFα over expression has been implicated in acute and chronic inflammatory diseases, such as septic shock, bowel disease, Crohn's disease, rheumatoid arthritis, atopic dermatitis, psoriasis, and Behcet's disease ( ).	10.1016/j.ejphar.2011.01.062	21315710	Synthesized pyridine compound derivatives decreased TNF alpha and adhesion molecules and ameliorated HSV-induced inflammation in a mouse model
positive QuantitativeChange: atopic dermatitis --+> TNF	info:doi/10.1016/j.imbio.2011.11.002#body:134	TNFα overexpression has been implicated in acute and chronic inflammatory diseases, such as septic shock, bowel disease, Crohn's disease, rheumatoid arthritis, atopic dermatitis, psoriasis, and Behcet's Disease ( ). reported the improvement of inflammatory symptoms after TNFα inhibition through TNFα siRNA treatment in Behcet's Disease-like mice.	10.1016/j.imbio.2011.11.002		Galectin-9 ameliorates herpes simplex virus-induced inflammation through apoptosis
positive QuantitativeChange: atopic dermatitis --+> TNF	info:pmid/18585901#body:2	TNFα over expression has been implicated in acute and chronic inflammatory diseases, such as septic shock, bowel disease, Crohn's disease, rheumatoid arthritis, atopic dermatitis, psoriasis, and Behcet's disease .	10.1016/j.jdermsci.2008.05.001	18585901	Tumor necrosis factor alpha small interfering RNA decreases herpes simplex virus-induced inflammation in a mouse model
positive QuantitativeChange: atopic dermatitis --+> TNF	info:pmid/24453431#cont:892	TNF- overexpression has been implicated in acute and chronic inflammatory diseases, such as septic shock, bowel disease, Crohn’s disease, rheumatoid arthritis, atopic dermatitis, psoriasis, and Behc¸et’s disease [39].	10.1155/2013/903948	24453431	The role of T cell immunoglobulin mucin domains 1 and 4 in a herpes simplex virus-induced Behçet's disease mouse model
positive QuantitativeChange: atopic dermatitis --+> TNF	Admin imported
positive QuantitativeChange: atopic dermatitis --+> TNF	info:pmid/31128202#cont:342	TSLP, ET-1, and TNF-a expression were upregulated in atopic dermatitis skin samples, with TSLP having increased w100-fold that of healthy skin samples (Fornasa et al., 2015).	10.1016/j.jid.2019.04.017	31128202	Role of SNAREs in Atopic Dermatitis–Related Cytokine Secretion and Skin-Nerve Communication
positive QuantitativeChange: atopic dermatitis --+> TNF	info:pmid/32033291#abs:7	In addition, the expression of IL-6 in mast cells, as well as the expression of various pathogenic cytokines, such as TNF-α, IL-4, IL-5, IL-6, IL-10, IL-17, iNOS, COX-2, and CXCL9, was reduced in both Atopic dermatitis+Centellaasiatica ethanol extract-80 and Atopic dermatitis+Centellaasiatica ethanol extract-200 groups.	10.3390/nu1202041110.3390/nu12020411	32033291	Inhibitory Effect of Centella asiatica Extract on DNCB-Induced Atopic Dermatitis in HaCaT Cells and BALB/c Mice.
positive QuantitativeChange: atopic dermatitis --+> IL33	info:pmid/27372570	IL-33 serum levels are increased in patients with Atopic dermatitis.	10.1016/j.jaci.2016.03.056	27372570	IL-33 promotes food anaphylaxis in epicutaneously sensitized mice by targeting mast cells.
positive QuantitativeChange: atopic dermatitis --+> IL33	info:pmid/26634582	IL-33 has been found to be over-expressed in the onset of Atopic Dermatitis (26).		26634582	ATOPIC DERMATITIS: EXPRESSION OF IMMUNOLOGICAL IMBALANCE.
positive QuantitativeChange: atopic dermatitis --+> IL33	info:pmid/21835205	IL-33 expression is elevated in patients with asthma and atopic dermatitis .	10.1016/j.imlet.2011.07.005	21835205	Prostaglandin E(2) enhances IL-33 production by dendritic cells.
positive QuantitativeChange: atopic dermatitis --+> IL33	info:pmid/19506243	We also showed that IL-33 levels are elevated in atopic dermatitis only in inflamed tissue.	10.1073/pnas.0901206106	19506243	The cytokine interleukin-33 mediates anaphylactic shock.
positive QuantitativeChange: atopic dermatitis --+> IL33	info:pmid/21536121	IL-33 expression is elevated in patients with asthma and atopic dermatitis ( ).	10.1016/j.bbi.2011.04.012	21536121	Adrenoceptor-mediated enhancement of interleukin-33 production by dendritic cells.
positive QuantitativeChange: atopic dermatitis --+> IL33	info:pmid/28063040	Moreover, the expression of alarmins such as TSLP, IL-33, and IL-25 is upregulated in acute Atopic dermatitis lesions.	10.1007/978-1-4939-6786-5_8	28063040	A Mouse Model for Atopic Dermatitis Using Topical Application of Vitamin D3 or of Its Analog MC903.
positive QuantitativeChange: atopic dermatitis --+> IL33	info:pmid/25814446	Increased IL-33 expression is also observed in atopic dermatitis and psoriatic skin lesions .	10.1016/j.humimm.2015.03.011	25814446	Interleukin-33 and Behçet disease: Another cytokine among others.
positive QuantitativeChange: atopic dermatitis --+> IL33	info:pmid/26107423	Serum IL-33 levels are increased in various diseases, such as atopic dermatitis, chronic hepatitis C infection, and asthma.	10.1097/JIM.0000000000000213	26107423	Red Blood Cells Store and Release Interleukin-33.
positive QuantitativeChange: atopic dermatitis --+> IL33	info:pmid/668	Expression of IL-33 is elevated in lesional skin of patients with Atopic dermatitis .	10.1073/pnas.72.10.3834	668	Catalysis by acetylcholinesterase: evidence that the rate-limiting step for acylation with certain substrates precedes general acid-base catalysis.
positive QuantitativeChange: atopic dermatitis --+> IL33	info:pmid/28383552	Therefore, IL-33 expression was induced essentially in epithelial cells of MC903-induced Atopic dermatitis.	10.1038/cddis.2017.90	28383552	Experimental atopic dermatitis depends on IL-33R signaling via MyD88 in dendritic cells.
positive QuantitativeChange: atopic dermatitis --+> IL33	info:pmid/29534857	Levels of CLDN1 expression were reduced in the epidermis of atopic dermatitis-model mice overexpressing IL-33.	10.1016/j.jdermsci.2018.02.017	29534857	IL-33 down-regulates CLDN1 expression through the ERK/STAT3 pathway in keratinocytes.
positive QuantitativeChange: atopic dermatitis --+> IL33	info:pmid/24323357	In the current study, we also show that IL33 and IL25 are overexpressed in acute lesional atopic dermatitis skin.	10.1084/jem.20130351	24323357	A role for IL-25 and IL-33-driven type-2 innate lymphoid cells in atopic dermatitis.
positive QuantitativeChange: atopic dermatitis --+> IL33	info:pmid/27152943	Serum levels of TSLP, IL-31 and IL-33, but not sST2, were significantly elevated in atopic dermatitis patients compared with controls.	10.1111/jdv.13679	27152943	TSLP, IL-31, IL-33 and sST2 are new biomarkers in endophenotypic profiling of adult and childhood atopic dermatitis.
positive QuantitativeChange: atopic dermatitis --+> IL33	info:pmid/27348082	Our results showed that IL-33 and ST2L expression was increased in the skin lesions of atopic dermatitis patients.	10.1089/jir.2015.0159	27348082	The Expression and Regulation of Interleukin-33 in Human Epidermal Keratinocytes: A New Mediator of Atopic Dermatitis and Its Possible Signaling Pathway.
positive QuantitativeChange: atopic dermatitis --+> IL33	info:pmid/24569114	The results of the study show that serum levels of IL-33 are significantly elevated in patients with atopic dermatitis compared with healthy control subjects.	10.1016/j.jaad.2014.01.867	24569114	Increased serum levels of interleukin 33 in patients with atopic dermatitis.
positive QuantitativeChange: atopic dermatitis --+> IL33	info:pmid/24355220	IL-33 levels are upregulated in the epidermis of the patients with atopic dermatitis and allergic diseases (27).	10.1177/039463201302600403	24355220	Impact of mast cells on the skin.
positive QuantitativeChange: atopic dermatitis --+> IL33	info:pmid/25906776	Serum levels of IL-33 were increased in patients with atopic dermatitis compared with healthy controls and were significantly reduced after	10.1124/jpet.114.222505	25906776	Targeting IL-33 in autoimmunity and inflammation.
positive QuantitativeChange: atopic dermatitis --+> IL33	info:pmid/28952069	We found that serum IL-33 and sST2 level were markedly increased in the Atopic dermatitis patients compared with healthy volunteers (Fig. 6a, c).	10.1007/s10753-017-0673-7	28952069	Anti-IL-33 Antibody Has a Therapeutic Effect in an Atopic Dermatitis Murine Model Induced by 2, 4-Dinitrochlorobenzene.
positive QuantitativeChange: atopic dermatitis --+> IL33	info:pmid/26969580	Interestingly, IL-33 mRNA and protein expression is upregulated in the lesional skin of Atopic dermatitis patients [4, 66].	10.1007/s00403-016-1638-7	26969580	Interleukin-33: increasing role in dermatological conditions.
positive QuantitativeChange: atopic dermatitis --+> IL33	info:pmid/24001372	Lesional human atopic dermatitis skin has been demonstrated to have elevated expression of IL-25, IL-33, and TSLP [ ].	10.1016/j.coi.2013.07.013	24001372	Innate lymphoid cells and allergic inflammation.
positive QuantitativeChange: atopic dermatitis --+> IL33	info:pmid/24465642	The expression of IL33 is increased in human patients with atopic dermatitis and in mouse models of atopic dermatitis [46].	10.1371/journal.pone.0085666	24465642	Chronic proliferative dermatitis in Sharpin null mice: development of an autoinflammatory disease in the absence of B and T lymphocytes and IL4/IL13 signaling.
positive QuantitativeChange: atopic dermatitis --+> IL33	info:pmid/26666474	IL-33 levels are elevated in the serum or various tissues in atopic dermatitis, chronic asthma, and allergic rhinitis as corroborated by reports that IL-33 activates MCs.	10.1016/j.alit.2015.10.004	26666474	IL-33 promotes ICAM-1 expression via NF-kB in murine mast cells.
positive QuantitativeChange: atopic dermatitis --+> IL33	info:pmid/23374260	IL-33 levels are markedly increased in the serum of patients with asthma and in the skin of patients with Atopic dermatitis.	10.1016/j.jaci.2012.12.668	23374260	The multifunctional role of filaggrin in allergic skin disease.
positive QuantitativeChange: atopic dermatitis --+> IL33	info:pmid/23439564	In addition, the inflamed skin lesions of atopic dermatitis patients have both elevated protein and mRNA expression of IL-33 compared to normal subjects [20–23].	10.3390/molecules18032483	23439564	Anti-inflammatory and anti-allergic activities of Pentaherb formula, Moutan Cortex (Danpi) and gallic acid.
positive QuantitativeChange: atopic dermatitis --+> IL33	info:pmid/27031441	It is observed that the levels of IL-33 are elevated in tissues from patients with T helper2 immune diseases, such as asthma and atopic dermatitis .	10.1016/j.cyto.2016.03.013	27031441	Reconstitution of ST2 (IL-1R4) specific for IL-33 activity; no suppression by IL-1Ra though a common chain IL-1R3 (IL-1RAcP) shared with IL-1.
positive QuantitativeChange: atopic dermatitis --+> IL33	info:pmid/27104513	In addition, the inflamed skin lesions of atopic dermatitis patients have both elevated protein and mRNA expression of IL-33 compared to normal subjects [15,17].	10.3390/molecules21040519	27104513	Anti-Inflammatory Activities of Pentaherbs Formula, Berberine, Gallic Acid and Chlorogenic Acid in Atopic Dermatitis-Like Skin Inflammation.
positive QuantitativeChange: atopic dermatitis --+> IL33	info:pmid/25497931	The results suggest that serum levels of IL-33 are significantly elevated in patients with atopic dermatitis compared with patients with urticaria or psoriasis and healthy control subjects.	10.1016/j.jaad.2014.09.026	25497931	Response to "Statistical comments on 'Increased serum levels of interleukin 33 in patients with atopic dermatitis'".
positive QuantitativeChange: atopic dermatitis --+> IL33	info:pmid/26200011	IL-33 expression is upregulated in keratinocytes and endothelial cells in atopic dermatitis ( ), as well as in the serum of atopic dermatitis patients ( ).	10.1016/j.immuni.2015.07.007	26200011	Barrier Epithelial Cells and the Control of Type 2 Immunity.
positive QuantitativeChange: atopic dermatitis --+> IL33	info:pmid/28750923	Polymorphisms in the genes for IL-33 and its receptor, ST2, are associated with susceptibility to allergic disease, and the expression of IL-33 is elevated in asthma and atopic dermatitis .	10.1016/j.cellimm.2017.04.013	28750923	Didox (3,4-dihydroxybenzohydroxamic acid) suppresses IL-33-induced cytokine production in primary mouse mast cells.
positive QuantitativeChange: atopic dermatitis --+> IL33	info:pmid/28684329	Moreover, IL-25 and IL-33 expression was significantly increased in the epidermis of the atopic dermatitis skin with high house dust mite sensitization ( e-g).	10.1016/j.jid.2017.03.042	28684329	House Dust Mite Increases pro-Th2 Cytokines IL-25 and IL-33 via the Activation of TLR1/6 Signaling.
positive QuantitativeChange: atopic dermatitis --+> IL33	info:pmid/26299987	IL-25 and IL-33 are overexpressed in skin of patients with atopic dermatitis, with thymic stromal lymphopoietin overexpression associated with skin inflammation in mice.	10.1016/j.jaci.2015.06.045	26299987	Spontaneous atopic dermatitis is mediated by innate immunity, with the secondary lung inflammation of the atopic march requiring adaptive immunity.
positive QuantitativeChange: atopic dermatitis --+> IL33	info:pmid/24192058	Recent studies have shown that IL-33 expression was elevated in skin from patients with atopic dermatitis and in affected psoriatic skin compared with healthy skin .	10.1016/j.jdermsci.2013.09.005	24192058	Enhancement of the p38 MAPK and PKA signaling pathways is associated with the pro-melanogenic activity of Interleukin 33 in primary melanocytes.
positive QuantitativeChange: atopic dermatitis --+> IL33	info:pmid/23433789	The role of IL-33 in skin diseases is still unknown, but it has been shown that IL-33 mRNA levels are increased almost 10-fold in the skin of atopic dermatitis patients compared to healthy subjects .	10.1016/j.cyto.2013.01.015	23433789	Free IL-18 and IL-33 cytokines in chronic spontaneous urticaria.
positive QuantitativeChange: atopic dermatitis --+> IL33	info:pmid/27233150	IL-33 levels are increased in the skin lesions and sera of patients with atopic dermatitis, as well as in esophageal tissues from human patients with Eosinophilic esophagitis.	10.1016/j.jaci.2016.02.034	27233150	Allergic skin sensitization promotes eosinophilic esophagitis through the IL-33-basophil axis in mice.
positive QuantitativeChange: atopic dermatitis --+> IL33	info:pmid/24809370	Less is known about circulating IL-33; however, mRNA levels for IL-33 and ST2 are substantially increased in the lesional skin of patients with Atopic dermatitis compared with non-lesional skin and healthy controls.	10.2332/allergolint.13-RA-0657	24809370	Innate-type and acquired-type allergy regulated by IL-33.
positive QuantitativeChange: atopic dermatitis --+> IL33	info:pmid/22301949	Nucleotide polymorphisms in the promoter of the ST2 receptor gene are correlated with atopic dermatitis (Shimizu et al. 2005) and the levels of IL-33 expression are substantially increased in the lesional skin tissue of patients with atopic dermatitis (Pushparaj et al. 2009).	10.1177/0192623311430694	22301949	Cytokine pathways in allergic disease.
positive QuantitativeChange: atopic dermatitis --+> IL33	info:pmid/19828302	This data suggests that IL-33 may contribute considerably to anaphylactic reactions, especially since the authors are able to show that levels of IL-33 are significantly elevated in atopic patients with anaphylaxis as well as in the skin of patients with atopic dermatitis [ ].	10.1016/j.coi.2009.09.009	19828302	Innate immunity and allergy in the skin.
positive QuantitativeChange: atopic dermatitis --+> IL33	info:pmid/1006	Recently, atopic dermatitis patients have been reported to over-express IL-33 in the epidermis and infiltration of ST2-positive cells in the dermis of the skin lesion, concluding that IL-33/ST2 pathway has a pivotal role in the pathogenesis of atopic dermatitis .	10.1016/0006-2944(75)90078-2	1006	The attachment of glutamine synthetase to brain membranes.
positive QuantitativeChange: atopic dermatitis --+> IL33	info:doi/10.1254/jphs.14R12CP#cont:109	The expression of IL-33 and ST2 were found to be increased in the skin of patients with atopic dermatitis after a challenge with an allergen or staphylococcal enterotoxin B (20).	10.1254/jphs.14R12CP		Interleukin (IL)-33: New therapeutic target for atopic diseases
positive QuantitativeChange: atopic dermatitis --+> IL33	info:doi/10.1016/j.jaad.2014.09.026#body:16	The results suggest that serum levels of IL-33 are significantly elevated in patients with atopic dermatitis compared with patients with urticaria or psoriasis and healthy control subjects.	10.1016/j.jaad.2014.09.026		Response to "Statistical comments on 'Increased serum levels of interleukin 33 in patients with atopic dermatitis'"
positive QuantitativeChange: atopic dermatitis --+> IL33	info:doi/10.1016/j.jaci.2015.06.045#body:160	IL-25 and IL-33 are overexpressed in skin of patients with atopic dermatitis, with thymic stromal lymphopoietin overexpression associated with skin inflammation in mice.	10.1016/j.jaci.2015.06.045		Spontaneous atopic dermatitis is mediated by innate immunity, with the secondary lung inflammation of the atopic march requiring adaptive immunity
positive QuantitativeChange: atopic dermatitis --+> IL33	info:doi/10.1016/j.jaad.2014.09.026#body:17	In conclusion, the results of re-analysis indicated that serum levels of IL-33 were elevated in patients with atopic dermatitis and are closely related to the Eczema Area and Severity Index score in these patients, as well as the previous results.	10.1016/j.jaad.2014.09.026		Response to "Statistical comments on 'Increased serum levels of interleukin 33 in patients with atopic dermatitis'"
positive QuantitativeChange: atopic dermatitis --+> IL33	info:doi/10.1097/ACI.0000000000000094#cont:97	Recently, it has been shown that IL-33 serum levels were enhanced in atopic dermatitis, correlated with severity of atopic dermatitis and significantly decreased after treatment [21], suggesting involvement of IL-33 in the pathophysiology of atopic dermatitis.	10.1097/ACI.0000000000000094		Recent developments in atopic dermatitis
positive QuantitativeChange: atopic dermatitis --+> IL33	info:doi/10.2332_allergolint.13-OA-0672#cont:37	Indeed, increased IL-33 expression is found in inflamed skin tissue of atopic dermatitis patients28 and in the serum of asthmatic patients,29 and IL-33 has been implicated in the pathogenesis of asthma, atopic dermatitis, and anaphylactic shock.30	10.2332_allergolint.13-OA-0672		IL-33 promotes the induction and maintenance of Th2 immune responses by Enhancing the function of OX40 ligand
positive QuantitativeChange: atopic dermatitis --+> IL33	info:pmid/28750923#body:4	Polymorphisms in the genes for IL-33 and its receptor, ST2, are associated with susceptibility to allergic disease, and the expression of IL-33 is elevated in asthma and atopic dermatitis .	10.1016/j.cellimm.2017.04.013	28750923	Didox (3,4-dihydroxybenzohydroxamic acid) suppresses IL-33-induced cytokine production in primary mouse mast cells
positive QuantitativeChange: atopic dermatitis --+> IL33	info:doi/10.1016/j.jdermsci.2017.07.017#body:110	Expression of IL-33 is elevated in lesional skin of patients with Atopic dermatitis .	10.1016/j.jdermsci.2017.07.017	668	The role of toll-like receptor 3 in chronic contact hypersensitivity induced by repeated elicitation
positive QuantitativeChange: atopic dermatitis --+> IL33	info:pmid/28684329#body:82	Moreover, IL-25 and IL-33 expression was significantly increased in the epidermis of the atopic dermatitis skin with high house dust mite sensitization ( e-g).	10.1016/j.jid.2017.03.042	28684329	House Dust Mite Increases pro-Th2 Cytokines IL-25 and IL-33 via the Activation of TLR1/6 Signaling
positive QuantitativeChange: atopic dermatitis --+> IL33	info:doi/10.1016/j.cytogfr.2017.09.005#body:133	Recently, atopic dermatitis patients have been reported to over-express IL-33 in the epidermis and infiltration of ST2-positive cells in the dermis of the skin lesion, concluding that IL-33/ST2 pathway has a pivotal role in the pathogenesis of atopic dermatitis .	10.1016/j.cytogfr.2017.09.005	1006	Pathophysiology of IL-33 and IL-17 in allergic disorders
positive QuantitativeChange: atopic dermatitis --+> IL33	info:pmid/21835205#body:101	IL-33 expression is elevated in patients with asthma and atopic dermatitis .	10.1016/j.imlet.2011.07.005	21835205	Prostaglandin E 2 enhances IL-33 production by dendritic cells
positive QuantitativeChange: atopic dermatitis --+> IL33	info:pmid/21536121#body:130	IL-33 expression is elevated in patients with asthma and atopic dermatitis ( ).	10.1016/j.bbi.2011.04.012	21536121	Adrenoceptor-mediated enhancement of interleukin-33 production by dendritic cells
positive QuantitativeChange: atopic dermatitis --+> IL33	info:pmid/24001372#body:55	Lesional human atopic dermatitis skin has been demonstrated to have elevated expression of IL-25, IL-33, and TSLP [ ].	10.1016/j.coi.2013.07.013	24001372	Innate lymphoid cells and allergic inflammation
positive QuantitativeChange: atopic dermatitis --+> IL33	info:pmid/24569114#body:12	Expression of IL-33 is increased in keratinocytes, endothelial cells, and fibroblasts of lesional skin in patients with atopic dermatitis and injection of recombinant IL-33 into mouse skin elicits production of Th2 cytokines and accumulation of eosinophils, T cells, and macrophages.	10.1016/j.jaad.2014.01.867	24569114	Increased serum levels of interleukin 33 in patients with atopic dermatitis
positive QuantitativeChange: atopic dermatitis --+> IL33	info:pmid/24192058#body:87	Recent studies have shown that IL-33 expression was elevated in skin from patients with atopic dermatitis and in affected psoriatic skin compared with healthy skin .	10.1016/j.jdermsci.2013.09.005	24192058	Enhancement of the p38 MAPK and PKA signaling pathways is associated with the pro-melanogenic activity of Interleukin 33 in primary melanocytes
positive QuantitativeChange: atopic dermatitis --+> IL33	info:pmid/24001372#body:56	Lesional human atopic dermatitis skin has been demonstrated to have elevated expression of IL-25, IL-33, and TSLP [ ].	10.1016/j.coi.2013.07.013	24001372	Innate lymphoid cells and allergic inflammation
positive QuantitativeChange: atopic dermatitis --+> IL33	info:pmid/25814446#body:58	Increased IL-33 expression is also observed in atopic dermatitis and psoriatic skin lesions .	10.1016/j.humimm.2015.03.011	25814446	Interleukin-33 and Behçet disease: Another cytokine among others
positive QuantitativeChange: atopic dermatitis --+> IL33	info:pmid/26200011#body:221	IL-33 expression is upregulated in keratinocytes and endothelial cells in atopic dermatitis ( ), as well as in the serum of atopic dermatitis patients ( ).	10.1016/j.immuni.2015.07.007	26200011	Barrier Epithelial Cells and the Control of Type 2 Immunity
positive QuantitativeChange: atopic dermatitis --+> IL33	info:pmid/26299987#body:160	IL-25 and IL-33 are overexpressed in skin of patients with atopic dermatitis, with thymic stromal lymphopoietin overexpression associated with skin inflammation in mice.	10.1016/j.jaci.2015.06.045	26299987	Spontaneous atopic dermatitis is mediated by innate immunity, with the secondary lung inflammation of the atopic march requiring adaptive immunity
positive QuantitativeChange: atopic dermatitis --+> IL33	info:pmid/19828302#body:49	This data suggests that IL-33 may contribute considerably to anaphylactic reactions, especially since the authors are able to show that levels of IL-33 are significantly elevated in atopic patients with anaphylaxis as well as in the skin of patients with atopic dermatitis [ ].	10.1016/j.coi.2009.09.009	19828302	Innate immunity and allergy in the skin
positive QuantitativeChange: atopic dermatitis --+> IL33	info:pmid/23374260#body:207	IL-33 levels are markedly increased in the serum of patients with asthma and in the skin of patients with Atopic dermatitis.	10.1016/j.jaci.2012.12.668	23374260	The multifunctional role of filaggrin in allergic skin disease
positive QuantitativeChange: atopic dermatitis --+> IL33	info:pmid/23433789#body:16	The role of IL-33 in skin diseases is still unknown, but it has been shown that IL-33 mRNA levels are increased almost 10-fold in the skin of atopic dermatitis patients compared to healthy subjects .	10.1016/j.cyto.2013.01.015	23433789	Free IL-18 and IL-33 cytokines in chronic spontaneous urticaria
positive QuantitativeChange: atopic dermatitis --+> IL33	info:pmid/24569114#body:62	The results of the study show that serum levels of IL-33 are significantly elevated in patients with atopic dermatitis compared with healthy control subjects.	10.1016/j.jaad.2014.01.867	24569114	Increased serum levels of interleukin 33 in patients with atopic dermatitis
positive QuantitativeChange: atopic dermatitis --+> IL33	info:pmid/24569114#body:94	In conclusion, our results indicate that serum levels of IL-33 are elevated in patients with atopic dermatitis and are closely related to the Eczema Area and Severity Index score in these patients.	10.1016/j.jaad.2014.01.867	24569114	Increased serum levels of interleukin 33 in patients with atopic dermatitis
positive QuantitativeChange: atopic dermatitis --+> IL33	info:pmid/25497931#body:16	The results suggest that serum levels of IL-33 are significantly elevated in patients with atopic dermatitis compared with patients with urticaria or psoriasis and healthy control subjects.	10.1016/j.jaad.2014.09.026	25497931	Response to "Statistical comments on 'Increased serum levels of interleukin 33 in patients with atopic dermatitis'"
positive QuantitativeChange: atopic dermatitis --+> IL33	info:pmid/25497931#body:17	In conclusion, the results of re-analysis indicated that serum levels of IL-33 were elevated in patients with atopic dermatitis and are closely related to the Eczema Area and Severity Index score in these patients, as well as the previous results.	10.1016/j.jaad.2014.09.026	25497931	Response to "Statistical comments on 'Increased serum levels of interleukin 33 in patients with atopic dermatitis'"
positive QuantitativeChange: atopic dermatitis --+> IL33	info:pmid/26666474#body:91	IL-33 levels are elevated in the serum or various tissues in atopic dermatitis, chronic asthma, and allergic rhinitis as corroborated by reports that IL-33 activates MCs.	10.1016/j.alit.2015.10.004	26666474	IL-33 promotes ICAM-1 expression via NF-kB in murine mast cells
positive QuantitativeChange: atopic dermatitis --+> IL33	info:pmid/27233150#body:15	IL-33 levels are increased in the skin lesions and sera of patients with atopic dermatitis, as well as in esophageal tissues from human patients with Eosinophilic esophagitis.	10.1016/j.jaci.2016.02.034	27233150	Allergic skin sensitization promotes eosinophilic esophagitis through the IL-33-basophil axis in mice
positive QuantitativeChange: atopic dermatitis --+> IL33	info:pmid/27372570#body:14	Forced IL-33 local overexpression by keratinocytes induces Atopic dermatitis-like symptoms, and IL-33 levels are increased in the skin lesions and sera of patients with Atopic dermatitis and in mouse skin after epicutaneous sensitization with ovalbumin.	10.1016/j.jaci.2016.03.056	27372570	IL-33 promotes food anaphylaxis in epicutaneously sensitized mice by targeting mast cells
positive QuantitativeChange: atopic dermatitis --+> IL33	info:pmid/27372570#body:93	IL-33 serum levels are increased in patients with Atopic dermatitis.	10.1016/j.jaci.2016.03.056	27372570	IL-33 promotes food anaphylaxis in epicutaneously sensitized mice by targeting mast cells
positive QuantitativeChange: atopic dermatitis --+> IL33	info:pmid/27031441#body:142	It is observed that the levels of IL-33 are elevated in tissues from patients with T helper2 immune diseases, such as asthma and atopic dermatitis .	10.1016/j.cyto.2016.03.013	27031441	Reconstitution of ST2 (IL-1R4) specific for IL-33 activity; no suppression by IL-1Ra though a common chain IL-1R3 (IL-1RAcP) shared with IL-1
positive QuantitativeChange: atopic dermatitis --+> IL33	info:pmid/19506243#body:30	In humans, the levels of IL-33 are substantially elevated in the blood of atopic patients during anaphylactic shock, and in inflamed skin tissue of atopic dermatitis patients.		19506243	The cytokine interleukin-33 mediates anaphylactic shock.
positive QuantitativeChange: atopic dermatitis --+> IL33	info:pmid/19506243#body:210	We also showed that IL-33 levels are elevated in atopic dermatitis only in inflamed tissue.		19506243	The cytokine interleukin-33 mediates anaphylactic shock.
positive QuantitativeChange: atopic dermatitis --+> IL33	info:pmid/26969580#cont:163	Interestingly, IL-33 mRNA and protein expression is upregulated in the lesional skin of Atopic dermatitis patients [4, 66].	10.1007/s00403-016-1638-7	26969580	Interleukin-33: increasing role in dermatological conditions
positive QuantitativeChange: atopic dermatitis --+> IL33	info:pmid/26634582#cont:40	IL-33 has been found to be over-expressed in the onset of Atopic Dermatitis (26).		26634582	Atopic dermatitis: Expression of immunological imbalance
positive QuantitativeChange: atopic dermatitis --+> IL33	info:pmid/27348082#cont:191	Our results showed that IL-33 and ST2L expression was increased in the skin lesions of atopic dermatitis patients.	10.1089/jir.2015.0159	27348082	The Expression and Regulation of Interleukin-33 in Human Epidermal Keratinocytes: A New Mediator of Atopic Dermatitis and Its Possible Signaling Pathway
positive QuantitativeChange: atopic dermatitis --+> IL33	info:pmid/28383552#cont:68	Therefore, IL-33 expression was induced essentially in epithelial cells of MC903-induced Atopic dermatitis.	10.1038/cddis.2017.90	28383552	Experimental atopic dermatitis depends on IL-33R signaling via MyD88 in dendritic cells
positive QuantitativeChange: atopic dermatitis --+> IL33	info:pmid/23439564#cont:46	In addition, the inflamed skin lesions of atopic dermatitis patients have both elevated protein and mRNA expression of IL-33 compared to normal subjects [20–23].	10.3390/molecules18032483	23439564	Anti-inflammatory and anti-allergic activities of pentaherb formula, moutan cortex (Danpi) and gallic acid
positive QuantitativeChange: atopic dermatitis --+> IL33	info:pmid/24323357#cont:292	In the current study, we also show that IL33 and IL25 are overexpressed in acute lesional atopic dermatitis skin.	10.1084/jem.20130351	24323357	A role for IL-25 and IL-33-driven type-2 innate lymphoid cells in atopic dermatitis
positive QuantitativeChange: atopic dermatitis --+> IL33	info:pmid/24465642#cont:200	The expression of IL33 is increased in human patients with atopic dermatitis and in mouse models of atopic dermatitis [46].	10.1371/journal.pone.0085666	24465642	Chronic proliferative dermatitis in Sharpin null mice: Development of an autoinflammatory disease in the absence of B and T lymphocytes and IL4/IL13 signaling
positive QuantitativeChange: atopic dermatitis --+> IL33	info:pmid/22301949#cont:156	Nucleotide polymorphisms in the promoter of the ST2 receptor gene are correlated with atopic dermatitis (Shimizu et al. 2005) and the levels of IL-33 expression are substantially increased in the lesional skin tissue of patients with atopic dermatitis (Pushparaj et al. 2009).	10.1177/0192623311430694	22301949	Cytokine pathways in allergic disease
positive QuantitativeChange: atopic dermatitis --+> IL33	info:pmid/27104513#cont:38	In addition, the inflamed skin lesions of atopic dermatitis patients have both elevated protein and mRNA expression of IL-33 compared to normal subjects [15,17].	10.3390/molecules21040519	27104513	Anti-Inflammatory Activities of Pentaherbs Formula, Berberine, Gallic Acid and Chlorogenic Acid in Atopic Dermatitis-Like Skin Inflammation
positive QuantitativeChange: atopic dermatitis --+> IL33	info:pmid/28952069#cont:139	We found that serum IL-33 and sST2 level were markedly increased in the Atopic dermatitis patients compared with healthy volunteers (Fig. 6a, c).	10.1007/s10753-017-0673-7	28952069	Anti-IL-33 Antibody Has a Therapeutic Effect in an Atopic Dermatitis Murine Model Induced by 2, 4-Dinitrochlorobenzene
positive QuantitativeChange: atopic dermatitis --+> IL33	info:pmid/28952069#cont:182	... IL-33 and sST2 level were correlated with SCORDA in 28 Atopic dermatitis patients. a Serum IL-33 level was markedly increased in the 28 Atopic dermatitis patients compared with 14 healthy volunteers. b Correlation analysis showed that serum IL-33 was positively correlated with SCORAD in 28 Atopic dermatitis patients (r = 0.7065, p < 0.0001). c Serum sST2 level was markedly increased in the 28…	10.1007/s10753-017-0673-7	28952069	Anti-IL-33 Antibody Has a Therapeutic Effect in an Atopic Dermatitis Murine Model Induced by 2, 4-Dinitrochlorobenzene
positive QuantitativeChange: atopic dermatitis --+> IL33	info:pmid/24809370#cont:163	Less is known about circulating IL-33; however, mRNA levels for IL-33 and ST2 are substantially increased in the lesional skin of patients with Atopic dermatitis compared with non-lesional skin and healthy controls.	10.2332/allergolint.13-RA-0657	24809370	Innate-type and acquired-type allergy regulated by IL-33
positive QuantitativeChange: atopic dermatitis --+> IL33	info:pmid/25906776#cont:104	Serum levels of IL-33 were increased in patients with atopic dermatitis compared with healthy controls and were significantly reduced after	10.1124/jpet.114.222505	25906776	Targeting IL-33 in autoimmunity and inflammation
positive QuantitativeChange: atopic dermatitis --+> IL33	info:pmid/24355220#cont:98	IL-33 levels are upregulated in the epidermis of the patients with atopic dermatitis and allergic diseases (27).	10.1177/039463201302600403	24355220	Impact of Mast Cells on the Skin
positive QuantitativeChange: atopic dermatitis --+> IL33	info:pmid/28063040#abs:4	Moreover, the expression of alarmins such as TSLP, IL-33, and IL-25 is upregulated in acute Atopic dermatitis lesions.	10.1007/978-1-4939-6786-5_810.1007/978-1-4939-6786-5_8	28063040	A Mouse Model for Atopic Dermatitis Using Topical Application of Vitamin D3 or of Its Analog MC903.
positive QuantitativeChange: atopic dermatitis --+> IL33	info:pmid/29534857#abs:10	Levels of CLDN1 expression were reduced in the epidermis of atopic dermatitis-model mice overexpressing IL-33.	10.1016/j.jdermsci.2018.02.01710.1016/j.jdermsci.2018.02.017	29534857	IL-33 down-regulates CLDN1 expression through the ERK/STAT3 pathway in keratinocytes.
positive QuantitativeChange: atopic dermatitis --+> IL33	info:pmid/19506243#abs:4	In humans, the levels of IL-33 are substantially elevated in the blood of atopic patients during anaphylactic shock, and in inflamed skin tissue of atopic dermatitis patients.	10.1073/pnas.090120610610.1073/pnas.0901206106	19506243	The cytokine interleukin-33 mediates anaphylactic shock.
positive QuantitativeChange: atopic dermatitis --+> IL33	info:pmid/25906776#abs:5	Blood IL-33 levels are increased in asthma, atopic dermatitis, multiple sclerosis, rheumatoid arthritis, and Sjögren's syndrome.	10.1124/jpet.114.22250510.1124/jpet.114.222505	25906776	Targeting IL-33 in autoimmunity and inflammation.
positive QuantitativeChange: atopic dermatitis --+> IL33	info:pmid/26107423#abs:3	Serum IL-33 levels are increased in various diseases, such as atopic dermatitis, chronic hepatitis C infection, and asthma.	10.1097/JIM.000000000000021310.1097/JIM.0000000000000213	26107423	Red Blood Cells Store and Release Interleukin-33.
positive QuantitativeChange: atopic dermatitis --+> IL33	info:pmid/27152943#abs:5	Serum levels of TSLP, IL-31 and IL-33, but not sST2, were significantly elevated in atopic dermatitis patients compared with controls.	10.1111/jdv.1367910.1111/jdv.13679	27152943	TSLP, IL-31, IL-33 and sST2 are new biomarkers in endophenotypic profiling of adult and childhood atopic dermatitis.
positive QuantitativeChange: atopic dermatitis --+> IL33	info:doi/10.1016/j.jaci.2016.02.034#body:15	IL-33 levels are increased in the skin lesions and sera of patients with atopic dermatitis, as well as in esophageal tissues from human patients with Eosinophilic esophagitis.	10.1016/j.jaci.2016.02.034	409	Allergic skin sensitization promotes eosinophilic esophagitis through the IL-33-basophil axis in mice
positive QuantitativeChange: atopic dermatitis --+> IL33	info:doi/10.1016/j.jaci.2016.03.056#body:14	Forced IL-33 local overexpression by keratinocytes induces Atopic dermatitis-like symptoms, and IL-33 levels are increased in the skin lesions and sera of patients with Atopic dermatitis and in mouse skin after epicutaneous sensitization with ovalbumin.	10.1016/j.jaci.2016.03.056	270	IL-33 promotes food anaphylaxis in epicutaneously sensitized mice by targeting mast cells
positive QuantitativeChange: atopic dermatitis --+> IL33	info:doi/10.1016/j.jaci.2016.03.056#body:93	IL-33 serum levels are increased in patients with Atopic dermatitis.	10.1016/j.jaci.2016.03.056	270	IL-33 promotes food anaphylaxis in epicutaneously sensitized mice by targeting mast cells
positive QuantitativeChange: atopic dermatitis --+> IL33	Admin imported
positive QuantitativeChange: atopic dermatitis --+> IL33	info:pmid/28478050#body:17	For instance, levels of nuclear IL-33 were increased in the nuclei of airway epithelial cells from patients with asthma and chronic obstructive pulmonary disease and in the nuclei of keratinocytes from patients with atopic dermatitis.	10.1016/j.jaci.2017.03.042	28478050	IL-33 in clinical practice: Size matters?
positive QuantitativeChange: atopic dermatitis --+> IL33	info:pmid/29987222#cont:159	IL-33 and ST2 levels are elevated in epidermis of atopic dermatitis patients [75] and high-level IL-33 in serum significantly correlates with excoriation and xerosis scores [76].	10.3390/molecules23071665	29987222	Interleukin-33: Its emerging role in allergic diseases
positive QuantitativeChange: atopic dermatitis --+> IL33	info:pmid/30304837#cont:128	Other studies have shown that patients with Atopic dermatitis have significantly elevated serum levels of TSLP, IL-31, and IL-33.	10.3390/ijms19103086	30304837	New cytokines in the pathogenesis of atopic dermatitis—New therapeutic targets
positive QuantitativeChange: atopic dermatitis --+> IL33	info:doi/10.1016/j.jaci.2019.01.003#body:283	Because patients with Atopic dermatitis reportedly have increased levels of IL-33 in the skin, IL-33 might be an important link between cutaneous sensitization to food allergens and food-induced anaphylaxis and a potential therapeutic target.	10.1016/j.jaci.2019.01.003		Report from the National Institute of Allergy and Infectious Diseases workshop on "Atopic dermatitis and the atopic march: Mechanisms and interventions"
positive QuantitativeChange: atopic dermatitis --+> IL33	info:doi/10.1016/j.immuni.2019.03.023#body:190	Skin and serum IL-33 concentrations are increased in our model and in patients with atopic dermatitis ( ), and Il33 mRNA expression increases in the skin of healthy individuals after scratching ( ).	10.1016/j.immuni.2019.03.023		Mechanical Skin Injury Promotes Food Anaphylaxis by Driving Intestinal Mast Cell Expansion
positive QuantitativeChange: atopic dermatitis --+> IL33	info:doi/10.1016/j.alit.2019.08.013#body:100	Several innate lymphoid cells-modulating factors are dysregulated in atopic dermatitis and the levels of IL-25, IL-33, TSLP, and PGD2 are elevated in atopic dermatitis skin.	10.1016/j.alit.2019.08.013		Recent developments and advances in atopic dermatitis and food allergy
positive QuantitativeChange: atopic dermatitis --+> IL33	info:pmid/31767859#abs:6	The increased expression of PKIα and tight junction proteins, with reduced TSLP and IL-33, was also detected in microRNA-155-5p-blocked mice, in both the initial and elicitation stages of atopic dermatitis.	10.1038/s41419-019-2124-x10.1038/s41419-019-2124-x	31767859	MicroRNA-155-5p is a key regulator of allergic inflammation, modulating the epithelial barrier by targeting PKIα.
positive QuantitativeChange: atopic dermatitis --+> IL33	info:doi/10.1016/j.jaci.2019.12.905#body:164	The serum levels of IL-32γ, IL-33, and miR-205 were significantly increased in patients with Atopic dermatitis compared with the levels in healthy controls ( , A).	10.1016/j.jaci.2019.12.905		IL-32γ suppressed atopic dermatitis through inhibition of miR-205 expression via inactivation of nuclear factor-kappa B
positive QuantitativeChange: atopic dermatitis --+> IL33	info:doi/10.1016/j.jaci.2019.12.905#body:211	Our results show that serum levels of IL-32γ and IL-33 are elevated in patients with Atopic dermatitis but serum level of IL-31 is not significantly changed compared with that in healthy controls, even though previous studies indicated that IL-31 was increased in tissue samples and serum of patients with Atopic dermatitis. , , receiver operating characteristic analysis with samples from patients …	10.1016/j.jaci.2019.12.905		IL-32γ suppressed atopic dermatitis through inhibition of miR-205 expression via inactivation of nuclear factor-kappa B
positive QuantitativeChange: atopic dermatitis --+> IL33	info:doi/10.1016/j.alit.2019.08.013#cont:224	Several innate lymphoid cells-modulating factors are dysregulated in atopic dermatitis and the levels of IL-25, IL-33, TSLP, and PGD2 are elevated in atopic dermatitis skin.70	10.1016/j.alit.2019.08.013		Recent developments and advances in atopic dermatitis and food allergy
positive QuantitativeChange: atopic dermatitis --+> IL33	info:pmid/32606880#abs:7	The serum levels of IL-4, -13, -31, -33 were elevated in atopic dermatitis patients compared to controls.	10.2147/CCID.S25764710.2147/CCID.S257647	32606880	IL-33/13 Axis and IL-4/31 Axis Play Distinct Roles in Inflammatory Process and Itch in Psoriasis and Atopic Dermatitis.
positive QuantitativeChange: atopic dermatitis --+> catecholamine	info:pmid/12213879#body:218	On the basis of these data, reduced cortisol levels and increased catecholamine concentrations after stress in atopic dermatitis subjects may have different pathological significance, depending on the T-helper-1/T-helper-2 cell balance concurrently present.		12213879	Altered responsiveness of the hypothalamus-pituitary-adrenal axis and the sympathetic adrenomedullary system to stress in patients with atopic dermatitis.
positive QuantitativeChange: atopic dermatitis --+> CRH	info:pmid/25381768#cont:31	As an example, systemically CRH expression and serum levels of CRH are increased under pathological conditions, including immune and inflammatory disorders such as psoriasis and atopic dermatitis .	10.1038/jid.2014.363	25381768	Stressing the steroids in skin: Paradox or fine-tuning
positive QuantitativeChange: atopic dermatitis --+> CRH	info:pmid/25381768#cont:32	Furthermore, serum levels of CRH have been found to be increased in patients with psoriasis and atopic dermatitis, skin diseases that can worsen with stress (Hunter et al., 2013; Wikramanayake et al., 2014).	10.1038/jid.2014.363	25381768	Stressing the steroids in skin: Paradox or fine-tuning
positive QuantitativeChange: atopic dermatitis --+> inflammatory cytokine	info:doi/10.1016/j.jsps.2017.04.035#body:119	CWPS can limit T helper1 and T helper17 polarization and inhibit proinflammatory cytokine expression induced by 2,4-dinitrochlorobenzene in Atopic dermatitis mice model.	10.1016/j.jsps.2017.04.035	1028	Polysaccharide extracted from Chinese white wax scale ameliorates 2,4-dinitrochlorobenzene-induced atopic dermatitis-like symptoms in BALB/c mice
positive QuantitativeChange: atopic dermatitis --+> inflammatory cytokine	info:pmid/12438553#body:214	The skin at the site of the lesions in atopic dermatitis hyperexpressed several proinflammatory cytokines and chemokines, including IL-4, IL-5, IFN-gamma, IL-13, GM-CSF, TNF-alpha, interleukin-1, IL-8, and eotaxin, and the anti-inflammatory cytokine IL-10 (Van Joost et al., 1992; Hamid et al., 1994; Ohmen et al., 1995; Pastore et al., 1997; Van der Ploeg et al., 1997; Yawalkar et al., 1999).		12438553	Inhibition of allergic dermal inflammation by the novel imidazopyridazine derivative TAK-427 in a guinea pig experimental model of eczema.
positive QuantitativeChange: atopic dermatitis --+> inflammatory cytokine	info:pmid/29955077#abs:4	Further we explored whether key inflammatory cytokines overexpressed in Atopic dermatitis might provide a selective advantage to S. aureus.	10.1038/s41598-018-27421-110.1038/s41598-018-27421-1	29955077	Inflammatory cytokines and biofilm production sustain Staphylococcus aureus outgrowth and persistence: a pivotal interplay in the pathogenesis of Atopic Dermatitis.
positive QuantitativeChange: atopic dermatitis --+> inflammatory cytokine	info:pmid/16331484#abs:12	A proinflammatory cytokine MIF level was elevated in tears as well as serum in cases of severe atopic dermatitis.	10.1007/s00417-005-0168-3	16331484	Increase in macrophage migration inhibitory factor levels in lacrimal fluid of patients with severe atopic dermatitis.
positive QuantitativeChange: atopic dermatitis --+> inflammatory cytokine	info:pmid/31455506#abs:2	Interleukin-33 (IL-33) is an inflammatory cytokine that is over-expressed in the keratinocytes of patients with Atopic dermatitis.	10.1016/j.jdermsci.2019.08.00610.1016/j.jdermsci.2019.08.006	31455506	Interleukin-33 in atopic dermatitis.
positive QuantitativeChange: atopic dermatitis --+> inflammatory cytokine	info:pmid/32802141#cont:448	In conclusion, to our knowledge, this is the first report on shikonin-mediated inhibition of expression of proinflammatory cytokines by dendritic cells in patients with Atopic dermatitis.	10.1155/2020/9506363	32802141	Shikonin Inhibits der p 2-Induced Cytokine and Chemokine Expression in Dendritic Cells in Patients with Atopic Dermatitis
positive QuantitativeChange: atopic dermatitis --+> IL4	info:pmid/27554335#body:91	The exact mechanism of the elevated expression of DC-SIGN in Atopic dermatitis skin is not clear yet, and we infer that the micro-environment of Atopic dermatitis skin might induce the expression of DC-SIGN by increased expression of IL-4 and IL-13.	10.1016/j.jdermsci.2016.08.008	27554335	DC-SIGN promotes allergen uptake and activation of dendritic cells in patients with atopic dermatitis
positive QuantitativeChange: atopic dermatitis --+> IL4	info:pmid/8568141#body:109	IL-4 production was further increased in atopic dermatitis cells ( p = 0.0478) by prostaglandin E 2 (10 μmol/L), but prostaglandin E 2 had no effect on normal IL-4 production.	10.1016/S0091-6749(96)70286-5	8568141	Prostaglandin E 2 control of T cell cytokine production is functionally related to the reduced lymphocyte proliferation in atopic dermatitis
positive QuantitativeChange: atopic dermatitis --+> IL4	info:doi/10.1016/j.det.2017.02.005#body:48	IL-4 gene expression was highest in acute Atopic dermatitis lesions, but also increased in chronic Atopic dermatitis lesions compared with nonlesional Atopic dermatitis and normal control skin.	10.1016/j.det.2017.02.005	682	The Role of Interleukins 4 and/or 13 in the Pathophysiology and Treatment of Atopic Dermatitis
positive QuantitativeChange: atopic dermatitis --+> IL4	info:pmid/17141855#body:116	However, preincubation of keratinocytes with IL-4 and IL-13, T H2 cytokines overexpressed in the Atopic dermatitis skin, significantly inhibited the induction of MIP-3α.	10.1016/j.jaci.2006.10.005	17141855	Macrophage inflammatory protein 3α deficiency in atopic dermatitis skin and role in innate immune response to vaccinia virus
positive QuantitativeChange: atopic dermatitis --+> IL4	info:pmid/17512043#body:91	Because acute Atopic dermatitis skin is characterized by the overexpression of IL-4 and IL-13, and filaggrin expression is increased in uninvolved Atopic dermatitis skin compared with acute Atopic dermatitis skin, we investigated whether IL-4 and IL-13 modulates filaggrin expression during keratinocyte differentiation.	10.1016/j.jaci.2007.04.031	17512043	Cytokine modulation of atopic dermatitis filaggrin skin expression
positive QuantitativeChange: atopic dermatitis --+> IL4	info:pmid/19720210#body:91	Because acute Atopic dermatitis skin is characterized by the overexpression of IL-4 and IL-13, and filaggrin expression is increased in uninvolved Atopic dermatitis skin compared with acute Atopic dermatitis skin, we investigated whether IL-4 and IL-13 modulates filaggrin expression during keratinocyte differentiation.	10.1016/j.jaci.2009.07.012	19720210	Cytokine modulation of atopic dermatitis filaggrin skin expression
positive QuantitativeChange: atopic dermatitis --+> IL4	info:pmid/20109729#body:119	In addition, levels of the antimicrobial cathelicidin LL-37 are low, whereas expression of IL-4 and IL-13 is increased in atopic dermatitis skin, and antibodies against these T H2 cytokines inhibit vaccinia growth and enhance production of LL-37.	10.1016/j.jaci.2009.11.027	20109729	Recent insights into atopic dermatitis and implications for management of infectious complications
positive QuantitativeChange: atopic dermatitis --+> IL4	info:pmid/21774972#body:20	In line with this observation, PBMCs from patients with Atopic dermatitis produce less IFN-γ after IL-12 stimulation but display increased IL-4 levels, as well as IL-4R mRNA expression, compared with that seen in healthy subjects.	10.1016/j.jaci.2011.05.043	21774972	Reduced IFN-γ receptor expression and attenuated IFN-γ response by dendritic cells in patients with atopic dermatitis
positive QuantitativeChange: atopic dermatitis --+> IL4	info:doi/10.1016/j.jaci.2011.12.989#body:155	For example, it is known that IL-4 and IL-13, which are overexpressed in unaffected atopic dermatitis skin, can drive IL-1RA expression.	10.1016/j.jaci.2011.12.989		Filaggrin loss-of-function mutations are associated with enhanced expression of IL-1 cytokines in the stratum corneum of patients with atopic dermatitis and in a murine model of filaggrin deficiency
positive QuantitativeChange: atopic dermatitis --+> IL4	info:pmid/15626464#body:5	Recent studies in dogs demonstrated that expression of IL-4 mRNA was up-regulated in lesional skin of dogs with Atopic dermatitis ( ).	10.1016/j.vetimm.2004.08.021	15626464	Production of a monoclonal antibody to canine thymus and activation-regulated chemokine (TARC) and detection of TARC in lesional skin from dogs with atopic dermatitis
positive QuantitativeChange: atopic dermatitis --+> IL4	info:pmid/15626464#body:111	Similarly, recent studies demonstrated that expression of IL-4 mRNA was up-regulated in lesional skin of dogs with Atopic dermatitis, suggesting the association of Th2 cells with the pathogenesis of canine Atopic dermatitis ( ).	10.1016/j.vetimm.2004.08.021	15626464	Production of a monoclonal antibody to canine thymus and activation-regulated chemokine (TARC) and detection of TARC in lesional skin from dogs with atopic dermatitis
positive QuantitativeChange: atopic dermatitis --+> IL4	info:pmid/12742570#body:208	An animal model of eczema vaccinatum is greatly needed; some initial work might be performed using currently available mouse models of atopic dermatitis, such as mutant NC/Nga mice ( ), or transgenic mice that constitutively overexpress interleukin-4 in the skin ( ).	10.1016/S0166-3542(03)00008-1	12742570	Pathogenesis and potential antiviral therapy of complications of smallpox vaccination
positive QuantitativeChange: atopic dermatitis --+> IL4	info:pmid/17015038#body:84	It has been shown that IL-4, IL-10, and IL-13 are over-expressed in Atopic dermatitis patients .	10.1016/j.clim.2006.08.008	17015038	Mechanism of HBD-3 deficiency in atopic dermatitis
positive QuantitativeChange: atopic dermatitis --+> IL4	info:pmid/22920495#body:95	Therefore if CCL26 expression is taken as an indicator of IL-4 activity, IL-13 activity, or both, we found that the expression patterns of CCL26 in patients with Atopic dermatitis and those with psoriasis were consistent with relatively increased IL-4/IL-13 activity in patients with Atopic dermatitis and relatively decreased IL-4/IL-13 activity in patients with psoriasis.	10.1016/j.jaci.2012.06.044	22920495	Comparative transcriptomic analyses of atopic dermatitis and psoriasis reveal shared neutrophilic inflammation
positive QuantitativeChange: atopic dermatitis --+> IL4	info:pmid/23374260#body:150	Acute Atopic dermatitis lesions exhibit TH2-dominant inflammation characterized by dermal infiltration of CD4+ T cells and eosinophils with deposition of eosinophil-derived products and increased skin expression of IL-4, IL-5, and IL-13.	10.1016/j.jaci.2012.12.668	23374260	The multifunctional role of filaggrin in allergic skin disease
positive QuantitativeChange: atopic dermatitis --+> IL4	info:pmid/23958114#body:96	Our results showed that IL-4 expression is augmented in patients with quiescent psoriasis, lichen planus, and atopic dermatitis, which is consistent with previous findings, and supports the theory that the balance between Th1- and Th2-type cytokines shifts during the course of psoriasis and atopic dermatitis.	10.1016/j.jaad.2013.06.030	23958114	Differential gene expression in peripheral blood T cells from patients with psoriasis, lichen planus, and atopic dermatitis
positive QuantitativeChange: atopic dermatitis --+> IL4	info:pmid/20109729#body:118	In addition, levels of the antimicrobial cathelicidin LL-37 are low, whereas expression of IL-4 and IL-13 is increased in atopic dermatitis skin, and antibodies against these TH2 cytokines inhibit vaccinia growth and enhance production of LL-37.	10.1016/j.jaci.2009.11.027	20109729	Recent insights into atopic dermatitis and implications for management of infectious complications
positive QuantitativeChange: atopic dermatitis --+> IL4	info:pmid/22322004#body:155	For example, it is known that IL-4 and IL-13, which are overexpressed in unaffected atopic dermatitis skin, can drive IL-1RA expression.	10.1016/j.jaci.2011.12.989	22322004	Filaggrin loss-of-function mutations are associated with enhanced expression of IL-1 cytokines in the stratum corneum of patients with atopic dermatitis and in a murine model of filaggrin deficiency
positive QuantitativeChange: atopic dermatitis --+> IL4	info:pmid/25823576#body:99	IL-4 and IL-13 are overexpressed in the skin of atopic dermatitis patients, and these cytokines attenuate the expression of the terminal stage differentiation markers involucrin, filaggrin, and loricrin in keratinocytes, suggesting the importance of T helper type 2 cytokines in barrier function .	10.1016/j.jdermsci.2015.02.021	25823576	Th2 cytokines enhance TrkA expression, upregulate proliferation, and downregulate differentiation of keratinocytes
positive QuantitativeChange: atopic dermatitis --+> IL4	info:pmid/27164299#body:88	Expression levels for epidermal Il-4 and Tslp, which are implicated in the pathogenesis of atopic dermatitis ( ), were dramatically increased in PeloΔ/Δ epidermis compared with that of PeloF/F mice (see i and j).	10.1016/j.jid.2016.04.020	27164299	Pelota Regulates Epidermal Differentiation by Modulating BMP and PI3K/AKT Signaling Pathways
positive QuantitativeChange: atopic dermatitis --+> IL4	info:pmid/29524423#body:142	An increased IL-4 level in the acute phase of Atopic dermatitis stimulates B lymphocytes to synthesize immunoglobulin E.	10.1016/j.bbrc.2018.03.018	29524423	The suppressive effect of puerarin on atopic dermatitis-like skin lesions through regulation of inflammatory mediators in vitro and in vivo
positive QuantitativeChange: atopic dermatitis --+> IL4	info:pmid/16336975#body:56	Interestingly, cytokine analysis using Multiplex bead kits and Luminex® system revealed increased IL-4 levels, which is probably associated with her atopic dermatitis, only in her serum but not in CSF.	10.1016/j.jns.2005.10.010	16336975	Chronic progressive sensory ataxic neuropathy associated with limited systemic sclerosis
positive QuantitativeChange: atopic dermatitis --+> IL4	info:pmid/8568141#body:143	Because our present results and previous data have shown that both IFN-γ and IL-4 levels were elevated in atopic dermatitis T cell cultures, it is unlikely that IL-4 is regulating IFN-γ production.	10.1016/S0091-6749(96)70286-5	8568141	Prostaglandin E 2 control of T cell cytokine production is functionally related to the reduced lymphocyte proliferation in atopic dermatitis
positive QuantitativeChange: atopic dermatitis --+> IL4	info:doi/10.1016/S0091-6749(98)70092-2#body:54	peripheral blood mononuclear cells of infants with atopic dermatitis could produce a detectable amount of IL-4 on stimulation with egg white (median [range], 100 fg/mL [<65.0 to 223 fg/mL]), which was significantly higher than that produced by egg white-stimulated peripheral blood mononuclear cells in nonatopic infants (all cases, <65.0 fg/mL; P < .01) (Fig. 4, A).	10.1016/S0091-6749(98)70092-2		Unique profile of IL-4 and IFN-γ production by peripheral blood mononuclear cells in infants with atopic dermatitis
positive QuantitativeChange: atopic dermatitis --+> IL4	info:doi/10.1016/S0091-6749(98)70092-2#body:75	However, because the amounts of not only IL-4 but also IFN-γ production are elevated in infants with atopic dermatitis, their dominant House dust mite-specific helper T lymphocytes seem to belong not to T H2 but to T H0 cells, which are defined as less differentiated helper T lymphocytes with the ability to produce both IL-4 and IFN-γ.	10.1016/S0091-6749(98)70092-2		Unique profile of IL-4 and IFN-γ production by peripheral blood mononuclear cells in infants with atopic dermatitis
positive QuantitativeChange: atopic dermatitis --+> IL4	info:pmid/15968262#body:216	Early-stage patients with atopic dermatitis exhibit a T-helper2 profile and have increased levels of IL-4, IL-5, and IL-13, rather than IL-2 and IFN-γ, which are secreted by T-helper1 cells.	10.1016/j.jaad.2005.04.026	15968262	Therapeutic options in the treatment of psoriasis and atopic dermatitis
positive QuantitativeChange: atopic dermatitis --+> IL4	info:pmid/23439082#body:27	Atopic dermatitis lesions have increased levels of the Th2 cytokines, IL-4 and IL-13, and these cytokines reduce expression of beta-defensins (HBD-2 and -3) and LL-37 by epidermal keratinocytes ( ).	10.1016/j.antiviral.2013.02.010	23439082	Why is eczema herpeticum unexpectedly rare?
positive QuantitativeChange: atopic dermatitis --+> IL4	info:pmid/23499868#body:204	The levels of Th2 cytokines (IL-4, IL-5, IL-13, and IL-10) are elevated in the skin of Atopic dermatitis patients, and IL-5 and IL-13 levels are further increased in patients with elevated IgE levels ( ).	10.1016/j.taap.2013.03.001	23499868	Oleanolic acid acetate inhibits atopic dermatitis and allergic contact dermatitis in a murine model
positive QuantitativeChange: atopic dermatitis --+> IL4	info:pmid/23891890#body:7	IL-4 levels are elevated in patients with severe asthma and atopic dermatitis, and this increase in the IL-4 levels also correlates with the severity of these diseases ( ).	10.1016/j.jep.2013.07.015	23891890	Effects of magnolialide isolated from the leaves of Laurus nobilis L. (Lauraceae) on immunoglobulin E-mediated type I hypersensitivity in vitro
positive QuantitativeChange: atopic dermatitis --+> IL4	info:pmid/24200496#body:123	The levels of IL-4 and IgE were significantly increased in serum from Atopic dermatitis pediatric patients ( ).	10.1016/j.phymed.2013.09.021	24200496	Genuine traditional Korean medicine, Naju Jjok (Chung-Dae, Polygonum tinctorium) improves 2,4-dinitrofluorobenzene-induced atopic dermatitis-like lesional skin
positive QuantitativeChange: atopic dermatitis --+> IL4	info:pmid/24295961#body:121	The levels of IL-4 and IgE were significantly increased in serum from Atopic dermatitis pediatric patients .	10.1016/j.abb.2013.11.010	24295961	Tryptanthrin ameliorates atopic dermatitis through down-regulation of TSLP
positive QuantitativeChange: atopic dermatitis --+> IL4	info:pmid/12438553#body:214	The skin at the site of the lesions in atopic dermatitis hyperexpressed several proinflammatory cytokines and chemokines, including IL-4, IL-5, IFN-gamma, IL-13, GM-CSF, TNF-alpha, interleukin-1, IL-8, and eotaxin, and the anti-inflammatory cytokine IL-10 (Van Joost et al., 1992; Hamid et al., 1994; Ohmen et al., 1995; Pastore et al., 1997; Van der Ploeg et al., 1997; Yawalkar et al., 1999).		12438553	Inhibition of allergic dermal inflammation by the novel imidazopyridazine derivative TAK-427 in a guinea pig experimental model of eczema.
positive QuantitativeChange: atopic dermatitis --+> IL4	info:pmid/19812592#body:245	IL-4 and IL-13 are markedly overexpressed in atopic dermatitis skin relative to normal skin, but not in psoriasis (Van der Ploeg et al., 1997; Nomura et al., 2003).		19812592	Molecular Dissection of Psoriasis: Integrating Genetics and Biology.
positive QuantitativeChange: atopic dermatitis --+> IL4	info:pmid/19809421#body:76	Because Th2 cytokines such as IL-4 and IL-13 are overexpressed in Atopic dermatitis patients, normal human keratinocytes were exposed to these cytokines.		19809421	The central role of Bcl-3 in atopic dermatitis.
positive QuantitativeChange: atopic dermatitis --+> IL4	info:pmid/15284402#body:64	The skin of dogs with Atopic dermatitis overexpresses IL-4 mRNA and underexpresses transforming growth factor-β compared with healthy dog skin, which indicates a Th2-biased response (4).		15284402	Canine atopic dermatitis: new targets, new therapies.
positive QuantitativeChange: atopic dermatitis --+> IL4	info:pmid/27806249#cont:9	The majority of Atopic dermatitis patients show superficial skin colonization by Staphylococcus aureus and increased expression of T helper type 2 cytokines such as interleukin -4, IL-5 and IL-13 in their peripheral blood mononuclear cells (1).	10.18433/J3Z32F	27806249	Effects of macrolide antibiotics on Th1 cell and Th2 cell development mediated by langerhans cells
positive QuantitativeChange: atopic dermatitis --+> IL4	info:embase/20170215731#cont:9	The majority of Atopic dermatitis patients show superficial skin colonization by Staphylococcus aureus and increased expression of T helper type 2 cytokines such as interleukin -4, IL-5 and IL-13 in their peripheral blood mononuclear cells (1).			Topical application of Josamycin inhibits development of atopic dermatitis-like skin lesions in NC/Nga mice
positive QuantitativeChange: atopic dermatitis --+> IL4	info:embase/20170215731#cont:163	On the other hand, elevation of interferon-γ and IL-4 expression in 6-Trinitrochlorobenzene-treated NC/Nga mice was observed in skin lesions, similarly to human Atopic dermatitis lesions (17), and topical application of josamycin inhibited the expression of both interferon-γ and IL-4.			Topical application of Josamycin inhibits development of atopic dermatitis-like skin lesions in NC/Nga mice
positive QuantitativeChange: atopic dermatitis --+> IL4	info:pmid/28524044#cont:363	Since mRNA expression of IL4 and IL13 is increased in lesional skin of atopic dermatitis patients [20], we also investigated whether IL-4 or IL-13 could decrease the expression of KRT1, KRT10, DSG1, and DSC1 in primary differentiating keratinocytes in vitro.	10.1684/ejd.2017.2985	28524044	Expression of keratin 1, keratin 10, desmoglein 1 and desmocollin 1 in the epidermis: Possible downregulation by interleukin-4 and interleukin-13 in atopic dermatitis
positive QuantitativeChange: atopic dermatitis --+> IL4	info:pmid/29463011#cont:135	The regulation activity of FAS, AS, 1, and 2 on Th1 (interferon-γ) and Th2 (IL-4) cytokines, which are increased in the early and late stages of allergic contact dermatitis/Atopic dermatitis, were evaluated [42,43].	10.3390/molecules23020450	29463011	Inhibitory activity of allergic contact dermatitis and atopic dermatitis-like skin in BALB/c mouse through oral administration of fermented barks of alnus sibirica
positive QuantitativeChange: atopic dermatitis --+> IL4	info:pmid/29754191#cont:114	Additionally, Th2 and Th22 cytokines (IL-4, IL-13, IL-22, and IL-31), all of which are overexpressed in atopic dermatitis, inhibit terminal differentiation proteins (such as filaggrin, loricrin, and involucrin) essential to the skin barrier [42].	10.1007/s12016-018-8685-0	29754191	The Unique Molecular Signatures of Contact Dermatitis and Implications for Treatment
positive QuantitativeChange: atopic dermatitis --+> IL4	info:doi/10.18433/jpps30335#cont:8	Most Atopic dermatitis patients show superficial skin colonization by Staphylococcus aureus and increased expression of T helper type 2 cytokines such as interleukin -4, IL-5 and IL-13 in their peripheral blood mononuclear cells (1).	10.18433/jpps30335		Norfloxacin, a fluoroquinolone antibiotic, inhibits langerhans cell-mediated TH1 and TH2 cell development
positive QuantitativeChange: atopic dermatitis --+> IL4	info:pmid/21430698#cont:255	Furthermore, atopic dermatitis patients have increased expression of Th2 cytokines (TARC, MDC, IL-4, and IL-5) and increased serum IgE levels (Yamada et al., 1995; Wollenberg et al., 2000; Abramovits, 2005; Beltrani, 2005).	10.1038/jid.2011.49	21430698	Transduced PEP-1-FK506BP ameliorates atopic dermatitis in NC/Nga mice
positive QuantitativeChange: atopic dermatitis --+> IL4	info:pmid/23657503#cont:345	IL-4 and IL-13 are overexpressed in Atopic dermatitis skin.	10.1038/jid.2013.223	23657503	IL-25 Enhances HSV-1 replication by inhibiting filaggrin expression, and acts synergistically with TH2 cytokines to enhance hsv-1 replication
positive QuantitativeChange: atopic dermatitis --+> IL4	info:pmid/24192701#cont:2	Atopic dermatitis is characterized by skin barrier defects and increased interleukin -4/IL-13 expression.	10.1038/pr.2013.196	24192701	New insights in the pathogenesis of atopic dermatitis
positive QuantitativeChange: atopic dermatitis --+> IL4	info:pmid/24192701#cont:84	T-cell expression of IL-4, IL-5, and IL-13 is significantly upregulated in both acute and chronic Atopic dermatitis lesions, as compared to nonlesional Atopic dermatitis skin and healthy skin (35,36).	10.1038/pr.2013.196	24192701	New insights in the pathogenesis of atopic dermatitis
positive QuantitativeChange: atopic dermatitis --+> IL4	info:pmid/24633129#cont:211	For instance, IL-4, IL-13, and eotaxin that are overexpressed in atopic dermatitis attenuate the tight-junction barrier function (Capaldo and Nusrat, 2009; Jamaluddin et al., 2009), implying that dysregulated tight-junction function in atopic dermatitis might be a result of these cytokines/chemokines.	10.1038/jid.2014.143	24633129	Host defense (antimicrobial) peptide, human β-defensin-3, improves the function of the epithelial tight-junction barrier in human keratinocytes
positive QuantitativeChange: atopic dermatitis --+> IL4	info:pmid/27048505#cont:18	The T helper 2 cytokines, including interleukin -4, IL-5, and IL-13, are overexpressed in acute Atopic dermatitis lesional skin [5–9].	10.1007/s11010-016-2696-z	27048505	MicroRNA-143 inhibits IL-13-induced dysregulation of the epidermal barrier-related proteins in skin keratinocytes via targeting to IL-13Rα1
positive QuantitativeChange: atopic dermatitis --+> IL4	info:pmid/26861136#cont:311	More recently, Yun Yang et al. reported that several mediators of allergy including serum IgE, IL-4, IL-5, IL-13, and CCL11 levels were significantly elevated in atopic dermatitis patients compared to healthy subjects [128].	10.1007/s10753-016-0303-9	26861136	An Overlook to the Characteristics and Roles Played by Eotaxin Network in the Pathophysiology of Food Allergies: Allergic Asthma and Atopic Dermatitis
positive QuantitativeChange: atopic dermatitis --+> IL4	info:pmid/28063089#cont:197	In our paper, we also found that the level of ovalbumin-specific serum IgE, Interleukin-4, and Interleukin-5 was increased in the Atopic dermatitis mice model.	10.1007/s10753-016-0501-5	28063089	The Natural Course of Atopic Dermatitis and the Association with Asthma
positive QuantitativeChange: atopic dermatitis --+> IL4	info:pmid/28524044#cont:254	Serum levels of IL-4 are increased in atopic dermatitis patients	10.1684/ejd.2017.2985	28524044	Expression of keratin 1, keratin 10, desmoglein 1 and desmocollin 1 in the epidermis: Possible downregulation by interleukin-4 and interleukin-13 in atopic dermatitis
positive QuantitativeChange: atopic dermatitis --+> IL4	info:pmid/21677670#cont:22	atopic dermatitis patients often have markedly elevated levels of IgE and Th2 cytokines, such as IL-4, IL-5, and IL-13, although patients with more chronic lesions may switch toward a Th1 cytokine profile (IFN-g and IL-12; Bieber, 2008; Werfel, 2009).	10.1038/jid.2011.140	21677670	Preclinical evaluation of local JAK1 and JAK2 inhibition in cutaneous inflammation
positive QuantitativeChange: atopic dermatitis --+> IL4	info:pmid/21187702#cont:73	IL-4 levels were elevated in an Atopic dermatitis mouse model.	10.3858/emm.2011.43.2.008	21187702	Therapeutic effects of recombinant Salmonella typhimurium harboring CCL22 miRNA on atopic dermatitis-like skin in mice
positive QuantitativeChange: atopic dermatitis --+> IL4	info:doi/10.1155/2015/179185#cont:862	Most patients with atopic dermatitis have increased eosinophils and immunoglobulin E levels due to elevated IL-4, IL-5, and IL-13 produced by Th2 cells [44].	10.1155/2015/179185		Bathing Effects of Various Seawaters on Allergic (Atopic) Dermatitis-Like Skin Lesions Induced by 2,4-Dinitrochlorobenzene in Hairless Mice
positive QuantitativeChange: atopic dermatitis --+> IL4	info:pmid/17176778#abs:3	Patients with extrinsic Atopic dermatitis have elevated Th2- and decreased Thl-expressing cells in the peripheral blood, with elevated IL-4 and IL-13 expression, as well as IL-5.		17176778	Immune dysregulation in atopic dermatitis.
positive QuantitativeChange: atopic dermatitis --+> IL4	info:pmid/22742655#abs:8	ovalbumin-specific IgE and skin expression of interleukin-4 (IL-4) and thymic stromal lymphopoietin (TSLP) increased in Atopic dermatitis mice, but were reduced in Atopic dermatitis mice treated with Lcr35.	10.1111/j.1600-0625.2012.01539.x10.1111/j.1600-0625.2012.01539.x	22742655	A novel mouse model of atopic dermatitis with epicutaneous allergen sensitization and the effect of Lactobacillus rhamnosus.
positive QuantitativeChange: atopic dermatitis --+> IL4	info:pmid/24192701#abs:1	Atopic dermatitis is characterized by skin barrier defects and increased interleukin -4/IL-13 expression.	10.1038/pr.2013.19610.1038/pr.2013.196	24192701	New insights in the pathogenesis of atopic dermatitis.
positive QuantitativeChange: atopic dermatitis --+> IL4	info:pmid/1864009#abs:4	The serum concentration of IL-4 was elevated in all allergic groups, including cases of atopic eczema, bronchial asthma and anaphylaxis to food, compared with non-allergic controls, and was correlated significantly with the serum level of IgE (r = 0.59).		1864009	Serum levels of soluble IL-2 receptor, IL-4 and IgE-binding factors in childhood allergic diseases.
positive QuantitativeChange: atopic dermatitis --+> IL4	info:pmid/10215770#abs:1	The serum levels of eosinophil cationic protein , soluble E-selectin (sE-selectin), soluble CD14 and interleukin (IL)-4 are known to be elevated in patients with atopic dermatitis .		10215770	Soluble E-selectin and eosinophil cationic protein are distinct serum markers that differentially represent clinical features of atopic dermatitis.
positive QuantitativeChange: atopic dermatitis --+> IL4	info:pmid/17598867#abs:8	On day 40, the levels of interleukin -4, IL-5, and IL-10 in the spleen lymphocytes were significantly increased compared with the Atopic dermatitis-control group, resulting in a marked decrease of the interferon -gamma/IL-4 ratio compared with the Atopic dermatitis-control group.	10.1111/j.1600-0781.2007.00297.x	17598867	Immunomodulatory effects of ultraviolet B irradiation on atopic dermatitis in NC/Nga mice.
positive QuantitativeChange: atopic dermatitis --+> IL4	info:pmid/21371129#abs:5	Flow cytometry analysis of cytokines revealed that interleukin 10 (IL-10), IL-6, interferon γ (IFN-γ) and IL-4 levels were significantly decreased in Atopic dermatitis1 group compared with controls, whereas IL-2 and tumour necrosis factor (TNF) did not differ.	10.1111/j.1468-3083.2010.03800.x10.1111/j.1468-3083.2010.03800.x	21371129	Investigation of cytokine levels and their association with SCORAD index in adults with acute atopic dermatitis.
positive QuantitativeChange: atopic dermatitis --+> IL4	info:pmid/28743611#abs:2	Levels of IL-4 and IL-13 are elevated in atopic dermatitis patients.	10.1016/j.jdermsci.2017.07.00310.1016/j.jdermsci.2017.07.003	28743611	Increased frequencies of basophils, type 2 innate lymphoid cells and Th2 cells in skin of patients with atopic dermatitis but not psoriasis.
positive QuantitativeChange: atopic dermatitis --+> IL4	info:pmid/21774972#body:3	Compared with healthy skin or nonlesional skin of patients with Atopic dermatitis, acute skin lesions are marked by increased IL-4, IL-5, and IL-13 mRNA expression but low expression of IFN-γ and IL-12 mRNA, whereas chronic Atopic dermatitis skin lesions show increased expression of IL-5, IL-12, and IFN-γ mRNA but lower IL-4 and IL-13 mRNA expression compared with that seen in acute Atopic dermat…	10.1016/j.jaci.2011.05.043	21774972	Reduced IFN-γ receptor expression and attenuated IFN-γ response by dendritic cells in patients with atopic dermatitis
positive QuantitativeChange: atopic dermatitis --+> IL4	info:doi/10.1097/DAD.0000000000000195#cont:20	Some authors reported that the lesional skin in atopic dermatitis expressed higher IL-4 levels than did the unaffected skin of atopic dermatitis-affected patients or healthy skin.13	10.1097/DAD.0000000000000195		Nipple eczema, an indicative manifestation of atopic dermatitis? A clinical, histological, and immunohistochemical study
positive QuantitativeChange: atopic dermatitis --+> IL4	info:pmid/24192701#cont:31	Healthy subjects were found to have significantly higher long-term expression of interferon-γ, whereas Atopic dermatitis patients were found to have significantly higher IL-4 expression.	10.1038/pr.2013.196	24192701	New insights in the pathogenesis of atopic dermatitis
positive QuantitativeChange: atopic dermatitis --+> IL4	Admin imported
positive QuantitativeChange: atopic dermatitis --+> IL4	info:doi/10.1016/j.alit.2020.01.002#body:12	Expression of IL-4 and IL-13 is significantly enhanced in the inflamed sites of allergic diseases such as atopic dermatitis, asthma, and chronic rhinosinusitis in which type 2 inflammation is dominant.	10.1016/j.alit.2020.01.002		Dupilumab: Basic aspects and applications to allergic diseases
positive QuantitativeChange: atopic dermatitis --+> IL4	info:pmid/32033291#abs:7	In addition, the expression of IL-6 in mast cells, as well as the expression of various pathogenic cytokines, such as TNF-α, IL-4, IL-5, IL-6, IL-10, IL-17, iNOS, COX-2, and CXCL9, was reduced in both Atopic dermatitis+Centellaasiatica ethanol extract-80 and Atopic dermatitis+Centellaasiatica ethanol extract-200 groups.	10.3390/nu1202041110.3390/nu12020411	32033291	Inhibitory Effect of Centella asiatica Extract on DNCB-Induced Atopic Dermatitis in HaCaT Cells and BALB/c Mice.
positive QuantitativeChange: atopic dermatitis --+> IL4	info:doi/10.1016/j.alit.2020.01.002#cont:42	Expression of IL-4 and IL-13 is significantly enhanced in the inflamed sites of allergic diseases such as atopic dermatitis, asthma, and chronic rhinosinusitis in which type 2 inflammation is dominant.6	10.1016/j.alit.2020.01.002		Dupilumab: Basic aspects and applications to allergic diseases
positive QuantitativeChange: atopic dermatitis --+> IL4	info:pmid/32486523#cont:66	As expected, the secretory levels of IL-4, IL-13, and IgE were significantly increased in the serum of Oxazolone-induced atopic dermatitis mice compared to those in the control mice (Figure 3A).	10.3390/ijms21113968	32486523	Reduced fecal calprotectin and inflammation in a murine model of atopic dermatitis following probiotic treatment
positive QuantitativeChange: atopic dermatitis --+> IL4	info:pmid/32486523#cont:67	The transcript levels of Il-4 and Il-13 were also markedly elevated in the skin tissue of Oxazolone-induced atopic dermatitis mice compared to those in the control mice (Figure 3B).	10.3390/ijms21113968	32486523	Reduced fecal calprotectin and inflammation in a murine model of atopic dermatitis following probiotic treatment
positive QuantitativeChange: atopic dermatitis --+> IL4	info:pmid/32606880#abs:7	The serum levels of IL-4, -13, -31, -33 were elevated in atopic dermatitis patients compared to controls.	10.2147/CCID.S25764710.2147/CCID.S257647	32606880	IL-33/13 Axis and IL-4/31 Axis Play Distinct Roles in Inflammatory Process and Itch in Psoriasis and Atopic Dermatitis.
positive Regulation: inflammatory cell --+> major depressive disorder	info:doi/10.1016/j.jad.2011.08.003#body:24	The aim of this meta-analysis is to study the role of pro-inflammatory, anti-inflammatory and cell mediate cytokines in major depressive disorder.	10.1016/j.jad.2011.08.003		Interleukin (IL)-6, tumour necrosis factor alpha (TNF-a) and soluble interleukin-2 receptors (sIL-2R) are elevated in patients with major depressive disorder: A meta-analysis and meta-regression
positive Regulation: inflammatory cell --+> major depressive disorder	info:pmid/21872339#body:24	The aim of this meta-analysis is to study the role of pro-inflammatory, anti-inflammatory and cell mediate cytokines in major depressive disorder.	10.1016/j.jad.2011.08.003	21872339	Interleukin (IL)-6, tumour necrosis factor alpha (TNF-a) and soluble interleukin-2 receptors (sIL-2R) are elevated in patients with major depressive disorder: A meta-analysis and meta-regression
positive Regulation: inflammatory cytokine --+> major depressive disorder	info:pmid/28830676#body:102	For example, a meta-analysis conducted by showed that, in patients with major depressive disorder, there were elevated concentrations of proinflammatory cytokines, especially TNF-alpha and IL-6 when compared to control subjects ( ).	10.1016/j.neubiorev.2017.08.009	28830676	Gluten related illnesses and severe mental disorders: a comprehensive review
positive Regulation: inflammatory cytokine --+> major depressive disorder	info:doi/10.1016/j.pharep.2017.04.013#body:33	Proinflammatory cytokines such as TNF-α play a role in the etiology of clinical depression and anxiety disorders.	10.1016/j.pharep.2017.04.013	1352	Assessing the serum concentration levels of NT-4/5, GPX-1, TNF-α, and l-arginine as biomediators of depression severity in first depressive episode patients with and without posttraumatic stress disorder
positive Regulation: inflammatory cytokine --+> major depressive disorder	info:doi/10.1016/j.biopsych.2005.10.013#body:175	The pro-inflammatory cytokines TNFα and IL-6 are elevated in patients suffering from certain psychiatric diseases and have been proposed to be involved in the etiology of major depression.	10.1016/j.biopsych.2005.10.013		TNFα Signaling in Depression and Anxiety: Behavioral Consequences of Individual Receptor Targeting
positive Regulation: inflammatory cytokine --+> major depressive disorder	info:doi/10.1016/j.biopsych.2008.12.018#body:11	Accumulating evidence indicates that major depression can be triggered by the inflammatory cytokine interferon-alpha .	10.1016/j.biopsych.2008.12.018		In this Issue-February 15th
positive Regulation: inflammatory cytokine --+> major depressive disorder	info:pmid/19423079#body:7	Furthermore, patients receiving more prolonged or repeated therapeutic administration of interferon -α show that inflammatory cytokines induce true major depressive episodes in up to 50% of individuals ( ).	10.1016/j.biopsych.2009.03.015	19423079	Inflammation Causes Mood Changes Through Alterations in Subgenual Cingulate Activity and Mesolimbic Connectivity
positive Regulation: inflammatory cytokine --+> major depressive disorder	info:pmid/15877311#body:35	Several sets of observations support the supposition that cytokines, and proinflammatory cytokines in particular, are involved in major depressive disorder .	10.1016/j.metabol.2005.01.011	15877311	Depression, cytokines, and glial function
positive Regulation: inflammatory cytokine --+> major depressive disorder	info:pmid/21256148#body:113	Proinflammatory cytokines and their signaling pathways may play key roles in altered glucocorticoid receptor function of major depression ( ).	10.1016/j.pbb.2011.01.008	21256148	Icariin attenuates social defeat-induced down-regulation of glucocorticoid receptor in mice
positive Regulation: inflammatory cytokine --+> major depressive disorder	info:pmid/9629951#body:5	The monocyte-T lymphocyte hypothesis of major depression proposes that increased production of proinflammatory cytokines may be a cause of major depression ( ).	10.1016/S0165-0327(98)00025-1	9629951	The inflammatory response system and the availability of plasma tryptophan in patients with primary sleep disorders and major depression
positive Regulation: inflammatory cytokine --+> major depressive disorder	info:pmid/21536163#body:122	There have also recently been a few prospective studies of patients who are treated with interferon-α, an inflammatory cytokine that can trigger Major depressive disorder in about one-quarter of patients.	10.1016/j.psc.2011.02.003	21536163	Gene-Environment Interactions in Geriatric Depression
positive Regulation: inflammatory cytokine --+> major depressive disorder	info:doi/10.1016/j.neurobiolaging.2011.01.007#body:161	In fact, proinflammatory cytokines have been demonstrated to induce major depressive disorders and mild cognitive alterations in animal models and patients (for a review: ).	10.1016/j.neurobiolaging.2011.01.007		Intracellular Aβ-oligomers and early inflammation in a model of Alzheimer's disease
positive Regulation: inflammatory cytokine --+> major depressive disorder	info:pmid/15694227#body:139	It has been hypothesised that immune activation may be causally related to these signalling disorders, as proinflammatory cytokines have been implicated in alterations in noradrenaline and 5-HT turnover in brain regions assumed to be involved in major depression, including the hypothalamus, hippocampus, amygdala and prefrontal cortex ( ), lowered activity of presynaptic 5-HT neurons (reflecting r…	10.1016/j.pnpbp.2004.11.003	15694227	Cytokines and major depression
positive Regulation: inflammatory cytokine --+> major depressive disorder	info:pmid/17433516#body:102	If monocytic proinflammatory cytokines have a causal role in the immune dysregulation of major depressive disorder, antidepressant treatment may attenuate the activity of monocytic proinflammatory cytokines.	10.1016/j.pnpbp.2007.03.004	17433516	Cytokine imbalance in the pathophysiology of major depressive disorder
positive Regulation: inflammatory cytokine --+> major depressive disorder	info:doi/10.1016/j.bbi.2010.07.048#body:2	Pro-inflammatory cytokines influence numerous brain functions and play a role in the pathogenesis of major depressive disorder.	10.1016/j.bbi.2010.07.048		Pro-inflammatory cytokine regulation of the serotonin transporter and serotonin autoreceptor 1b in rat serotonergic neurons
positive Regulation: inflammatory cytokine --+> major depressive disorder	info:pmid/22944042#body:375	Furthermore, there was a positive correlation between 5-HTT and cytokine mRNA expression in all participants, which suggested that pro-inflammatory cytokines and 5-HTT might play critical roles in the pathogenesis of major depression and that their levels were affected by chronic treatment with 5-HTT inhibitors ( ).	10.1016/j.pharmthera.2012.08.015	22944042	The genetics of selective serotonin reuptake inhibitors
positive Regulation: inflammatory cytokine --+> major depressive disorder	info:pmid/21414686#body:181	In fact, proinflammatory cytokines have been demonstrated to induce major depressive disorders and mild cognitive alterations in animal models and patients (for a review: ).	10.1016/j.neurobiolaging.2011.01.007	21414686	Intracellular Aβ-oligomers and early inflammation in a model of Alzheimer's disease
positive Regulation: inflammatory cytokine --+> major depressive disorder	info:pmid/23062672#body:9	Peripherally administered proinflammatory cytokines have been shown to affect behavior ( ) and induce major depressive disorder in a subset of patients ( ).	10.1016/j.psyneuen.2012.09.010	23062672	Altered chemokine levels in the cerebrospinal fluid and plasma of suicide attempters
positive Regulation: inflammatory cytokine --+> major depressive disorder	info:pmid/24076182#body:4	In particular, it is worth remembering how pro-inflammatory cytokines appear to be increased in blood or brain of patients with major depression and that pharmacological use of pro-inflammatory cytokines (i.e. interferon alpha) may induce major depression ( ).	10.1016/j.ejphar.2013.08.046	24076182	Chronic antidepressant treatments resulted in altered expression of genes involved in inflammation in the rat hypothalamus
positive Regulation: inflammatory cytokine --+> major depressive disorder	info:pmid/24613238#body:14	Clinically depressed patients manifest higher levels of inflammatory biomarkers, while proinflammatory cytokines induce neuropsychiatric symptoms as well as major depressive episodes .	10.1016/j.bbr.2014.02.046	24613238	Gastrodin ameliorates depression-like behaviors and up-regulates proliferation of hippocampal-derived neural stem cells in rats: Involvement of its anti-inflammatory action
positive Regulation: inflammatory cytokine --+> major depressive disorder	info:pmid/24845191#body:4	Furthermore, proinflammatory cytokine treatment in medically ill patients leads to an increased onset of major depression ( ).	10.1016/j.psyneuen.2014.03.013	24845191	Does tryptophan degradation along the kynurenine pathway mediate the association between pro-inflammatory immune activity and depressive symptoms?
positive Regulation: inflammatory cytokine --+> major depressive disorder	info:pmid/24882160#body:19	Furthermore, there is strong evidence that peripheral growth factors, including BDNF, pro-inflammatory cytokines, endocrine factors, and metabolic markers contribute to the pathophysiology of major depressive disorder and antidepressant response ( ).	10.1016/j.psyneuen.2014.04.009	24882160	Selective lentiviral-mediated suppression of microRNA124a in the hippocampus evokes antidepressants-like effects in rats
positive Regulation: inflammatory cytokine --+> major depressive disorder	info:pmid/26169573#body:86	There is additional evidence that inflammation is a causal factor in the onset of depression, supported by replicated findings that administration of inflammatory cytokines (particularly IFNα treatment for hepatitis C) can induce depressive symptoms or clinical depression in many patients( ).	10.1016/j.euroneuro.2015.06.007	26169573	Inflammation and clinical response to treatment in depression: A meta-analysis
positive Regulation: inflammatory cytokine --+> major depressive disorder	info:pmid/26612494#body:126	In 1991, was the first to formally propose that inflammatory cytokines could be the natural cause of major depressive disorder, in what he termed 'The macrophage theory of depression'.	10.1016/j.bbi.2015.11.011	26612494	Microglial dysfunction connects depression and Alzheimer's disease
positive Regulation: inflammatory cytokine --+> major depressive disorder	info:pmid/26898639#body:218	interferon-γ and proinflammatory cytokines such as interleukin-1β are important mediators of Major depressive disorder neuroprogression.	10.1016/j.neubiorev.2016.02.002	26898639	T helper 17 cells may drive neuroprogression in major depressive disorder: Proposal of an integrative model
positive Regulation: inflammatory cytokine --+> major depressive disorder	info:pmid/12700687#body:19	Proinflammatory cytokines, including interleukin -1beta, are suggested to have a role in the pathogenesis of major depressive disorder and be related to the therapeutic effects of antidepressants.		12700687	Association study of the interleukin-1 beta (C-511T) genetic polymorphism with major depressive disorder, associated symptomatology, and antidepressant response.
positive Regulation: inflammatory cytokine --+> major depressive disorder	info:pmid/27277867#cont:346	Pro-inflammatory cytokines released by microglia may also influence the neurobiology of major depressive disorder by inducing molecular changes in neurons and other glia, leading to brain-region-specific changes in the expression of neurotrophic factors such as brain-derived neurotrophic factor .	10.1038/nrn.2016.69	27277867	Integrating neuroimmune systems in the neurobiology of depression
positive Regulation: inflammatory cytokine --+> major depressive disorder	info:pmid/30417270#cont:236	The observation that inflammatory cytokines, such as interferonalpha for treatment of hepatitis C, could induce clinical depression [73], while anti-inflammatory medications such as non-steroidal anti-inflammatory drugs and anti-tumor necrosis factor agents appear efficacious in reducing depressive symptoms even in the absence of targeted somatic symptoms or comorbidities [74] suggests a causal r…	10.1007/s11926-018-0797-2	30417270	Anxiety and Mood Disorders in Systemic Lupus Erythematosus: Current Insights and Future Directions
positive Regulation: inflammatory cytokine --+> major depressive disorder	info:doi/10.1007/s00210-019-01627-0#cont:347	... pro-inflammatory cytokines, such as TNF-α and interleukin-1, induced a rapid antidepressant response and prevented cognitive decline in patients with ...	10.1007/s00210-019-01627-0		Pentoxifylline ameliorates chronic stress/high-fat diet-induced vascular wall disease: the role of circulating endothelial progenitor cells
positive Regulation: inflammatory cytokine --+> major depressive disorder	info:doi/10.1159/000499135#cont:271	Complementarily, to explain the underlying pathophysiology of major depressive disorders, among others, major depressive disorders appear to be mediated by proinflammatory cytokines [34].	10.1159/000499135		Compared to Controls, Individuals with Lichen Planopilaris Have More Depression, a Lower Self-Esteem, and a Lower Quality of Life
positive Regulation: inflammatory cytokine --+> major depressive disorder	info:pmid/22681170#cont:117	Because most people do not develop Major Depressive Disorder during interferon-alphatherapy, it cannot be concluded that elevation in a single important inflammatory cytokine is enough to trigger Major Depressive Disorder.		22681170	Inflammatory cytokines, growth factors, and depression
positive Regulation: inflammatory cytokine --+> major depressive disorder	info:pmid/22423117#cont:122	Proinflammatory cytokines may provoke changes in brain structure and function, leading to the development of Major depressive disorder.	10.1136/jnnp-2011-301779	22423117	Depression: An inflammatory illness?
positive Regulation: inflammatory cytokine --+> major depressive disorder	info:pmid/21796103#cont:10	It is also possible that inflammatory cytokines contribute to depressive symptoms in major depressive disorder.	10.1038/npp.2011.132	21796103	The effect of antidepressant medication treatment on serum levels of inflammatory cytokines: A meta-analysis
positive Regulation: inflammatory cytokine --+> major depressive disorder	info:pmid/21814182#cont:11	Here we provide a brief overview of the evidence that peripheral growth factors, pro-inflammatory cytokines, endocrine factors, and metabolic markers contribute to the pathophysiology of Major depressive disorder and antidepressant response.	10.1038/npp.2011.151	21814182	Functional biomarkers of depression: Diagnosis, treatment, and pathophysiology
positive Regulation: inflammatory cytokine --+> major depressive disorder	info:pmid/21814182#cont:233	Activated macrophages secrete pro-inflammatory cytokines, which may contribute to Major depressive disorder.	10.1038/npp.2011.151	21814182	Functional biomarkers of depression: Diagnosis, treatment, and pathophysiology
positive Regulation: inflammatory cytokine --+> major depressive disorder	info:pmid/21814182#cont:263	Recent evidence indicates that dysregulation of pro-inflammatory cytokines, including IL-1b, influences the etiology and/or pathophysiology of Major depressive disorder (Raison et al, 2006).	10.1038/npp.2011.151	21814182	Functional biomarkers of depression: Diagnosis, treatment, and pathophysiology
positive Regulation: inflammatory cytokine --+> major depressive disorder	info:pmid/23303061#cont:27	Iatrogenic Major depressive disorder can be triggered by treatment with an exogenous inflammatory cytokine, interferon-alpha .	10.1038/npp.2012.263	23303061	Brain-derived neurotrophic factor serum levels and genotype: Association with depression during interferon-α treatment
positive Regulation: inflammatory cytokine --+> major depressive disorder	info:pmid/23866724#cont:6	A common factor in these processes is the increased expression of proinflammatory cytokines in the brain that may mediate the core neuropsychiatric and neurovegetative symptoms of major depression .	10.1186/1742-2094-10-87	23866724	Intracerebroventricular administration of lipopolysaccharide induces indoleamine-2,3-dioxygenase-dependent depression-like behaviors
positive Regulation: inflammatory cytokine --+> major depressive disorder	info:pmid/20962542#cont:48	Leonard [13] found that behavioural changes in major depression are stimulated by 3 proinflammatory cytokines: interleukin-1 , interleukin-6 and TNF-α.	10.1159/000321832	20962542	Levels of tumour necrosis factor-alpha and interleukin-6 in severely Ill patients with eating disorders
positive Regulation: inflammatory cytokine --+> major depressive disorder	info:pmid/24633997#cont:21	... proinflammatory cytokine tumor necrosis factor-alpha (TNFα) was found to attenuate depressed mood in patients with psoriasis (Tyring et al. 2006) and in ...	10.1007/s00702-014-1187-1	24633997	Is there a role for glutamate-mediated excitotoxicity in inflammation-induced depression?
positive Regulation: inflammatory cytokine --+> major depressive disorder	info:pmid/12401466#abs:3	This view is supported by studies showing that therapeutic administration of inflammatory cytokines can induce typical major depression and by evidence that stimulated cytokine-release during experimental endotoxemia provokes transient deterioration in mood and memory.		12401466	Low levels of circulating inflammatory cytokines--do they affect human brain functions?
positive Regulation: inflammatory cytokine --+> major depressive disorder	info:pmid/12404604#abs:2	It has been hypothesized that increased production of proinflammatory cytokines may play a role in the etiology of major depression.	10.1002/hup.191	12404604	The immunoregulatory effects of antidepressants.
positive Regulation: inflammatory cytokine --+> major depressive disorder	info:pmid/12700687#abs:1	Proinflammatory cytokines, including interleukin -1beta, are suggested to have a role in the pathogenesis of major depressive disorder and be related to the therapeutic effects of antidepressants.	10.1038/sj.npp.1300172	12700687	Association study of the interleukin-1 beta (C-511T) genetic polymorphism with major depressive disorder, associated symptomatology, and antidepressant response.
positive Regulation: inflammatory cytokine --+> major depressive disorder	info:pmid/16616982#abs:8	Furthermore, we found a positive correlation between 5-HTT and cytokines mRNA expressions in total participants, which suggested that pro-inflammatory cytokines and 5-HTT might play critical roles in the pathogenesis of major depression and that their levels were affected by chronic treatment with 5-HTT inhibitors.	10.1016/j.pnpbp.2006.01.029	16616982	Cytokines and serotonin transporter in patients with major depression.
positive Regulation: inflammatory cytokine --+> major depressive disorder	info:pmid/20646337#abs:2	If pro-inflammatory cytokines play a causative role in major depressive disorders, one would expect that antidepressants may down-regulate these cytokines or interfere with their actions, leading to improvement of depressive symptoms.	10.1177/039463201002300204	20646337	The effect of newer serotonin-noradrenalin antidepressants on cytokine production: a review of the current literature.
positive Regulation: inflammatory cytokine --+> major depressive disorder	info:pmid/21796103#abs:4	It is also possible that inflammatory cytokines contribute to depressive symptoms in major depressive disorder.	10.1038/npp.2011.13210.1038/npp.2011.132	21796103	The effect of antidepressant medication treatment on serum levels of inflammatory cytokines: a meta-analysis.
positive Regulation: inflammatory cytokine --+> major depressive disorder	info:pmid/21814182#abs:4	Here we provide a brief overview of the evidence that peripheral growth factors, pro-inflammatory cytokines, endocrine factors, and metabolic markers contribute to the pathophysiology of Major depressive disorder and antidepressant response.	10.1038/npp.2011.15110.1038/npp.2011.151	21814182	Functional biomarkers of depression: diagnosis, treatment, and pathophysiology.
positive Regulation: inflammatory cytokine --+> major depressive disorder	info:pmid/26615538#abs:2	Clinically, depressed patients manifest higher levels of inflammatory biomarkers, while proinflammatory cytokines induce neuropsychiatric symptoms (sickness behaviour) as well as major depressive episodes.	10.7603/s40681-015-0021-x10.7603/s40681-015-0021-x	26615538	Nutrition, psychoneuroimmunology and depression: the therapeutic implications of omega-3 fatty acids in interferon-α-induced depression.
positive Regulation: inflammatory cytokine --+> major depressive disorder	info:pmid/31601403#abs:6	In this review, we will provide recent advances on glial dysfunctions, the role of inflammatory cytokines, transcription factors, and brain derived neurotrophic factor underlying the pathophysiology of major depressive disorder.	10.1016/bs.pmbts.2019.06.01010.1016/bs.pmbts.2019.06.010	31601403	Glial mechanisms underlying major depressive disorder: Potential therapeutic opportunities.
positive Regulation: inflammatory cytokine --+> major depressive disorder	info:pmid/17919797#body:20	In the present study, we examined IL-6 (a pro-inflammatory cytokine), IL-2, interferon-γ (T helper type 1 cell (Th1) cytokines), IL-4 (a Th2 cytokine), and transforming growth factor-β1 (Th3 cytokine) produced by mitogen-stimulated whole blood in major depression patients who had recently attempted suicide, non-suicidal depressive patients, and normal controls.	10.1016/j.pnpbp.2007.08.041	17919797	Differences in cytokines between non-suicidal patients and suicidal patients in major depression
positive Regulation: inflammatory cytokine --+> major depressive disorder	info:pmid/18538764#body:124	Especially, proinflammatory cytokines that are mainly released from microglia are suggested to play some role in the progression of major depression.	10.1016/j.expneurol.2008.04.028	18538764	Reduction of Iba1-expressing microglial process density in the hippocampus following electroconvulsive shock
positive Regulation: inflammatory cytokine --+> major depressive disorder	info:doi/10.1016/j.pnpbp.2012.02.002#body:83	Many subsequent studies have also indicated that increased production of proinflammatory cytokines may play a role in the pathophysiology of major depression.	10.1016/j.pnpbp.2012.02.002		Minocycline as adjunctive therapy for patients with unipolar psychotic depression: An open-label study
positive Regulation: inflammatory cytokine --+> major depressive disorder	info:pmid/18267354#body:9	Subsequent research has also indicated that increased production of pro-inflammatory cytokines may play a role in the pathophysiology of major depression .	10.1016/j.biopha.2007.12.005	18267354	Does minocycline have antidepressant effect?
positive Regulation: inflammatory cytokine --+> major depressive disorder	info:pmid/19906234#abs:1	Data suggest that the activation of immune responses and the release of inflammatory cytokines may play a role in the pathophysiology of major depression.	10.1111/j.1749-6632.2009.04984.x	19906234	Cytokines and glucocorticoid receptor signaling. Relevance to major depression.
positive Regulation: inflammatory cytokine --+> major depressive disorder	Admin imported
positive Regulation: inflammatory cytokine --+> major depressive disorder	info:pmid/32217080#body:117	A growing body of evidence suggests that chronic low-grade inflammation and the associated increase in pro-inflammatory cytokines may contribute to the pathophysiology of Major depressive disorder ( ).	10.1016/j.bbi.2020.03.021	32217080	Serum FAM19A5 levels: A novel biomarker for neuroinflammation and neurodegeneration in major depressive disorder
positive Regulation: inflammatory cytokine --+> major depressive disorder	info:pmid/32361811#title:1	Inflammatory cytokines derived from peripheral blood contribute to the modified electroconvulsive therapy-induced cognitive deficits in major depressive disorder.	10.1007/s00406-020-01128-910.1007/s00406-020-01128-9	32361811	Inflammatory cytokines derived from peripheral blood contribute to the modified electroconvulsive therapy-induced cognitive deficits in major depressive disorder.
positive Regulation: inflammatory cytokine --+> major depressive disorder	info:pmid/32655374#abs:3	Proinflammatory cytokines have been indeed claimed to contribute to stress-induced mood disturbances and to major depression, indicating a widespread role of classical mediators of inflammation in emotional control.	10.3389/fncel.2020.0016910.3389/fncel.2020.00169	32655374	Inflammation-Associated Synaptic Alterations as Shared Threads in Depression and Multiple Sclerosis.
positive Regulation: inflammatory cytokine --+> major depressive disorder	info:pmid/32699226#abs:1	Increasing evidence has demonstrated that inflammatory cytokines play an important role in major depressive disorder and are associated with treatment outcomes.	10.1038/s41398-020-00933-z10.1038/s41398-020-00933-z	32699226	Alterations of multiple peripheral inflammatory cytokine levels after repeated ketamine infusions in major depressive disorder.
positive Regulation: AGER --+> major depressive disorder	info:pmid/20937362#abs:8	Although subject to future confirmation, our findings suggest that the reduced serum sRAGE may contribute to increased cardiovascular risk in schizophrenia and major depression.	10.1016/j.neulet.2010.10.003	20937362	Serum levels of soluble receptor for advanced glycation endproducts (sRAGE) in patients with different psychiatric disorders.
positive Regulation: TNF --+> major depressive disorder	info:pmid/27531190#body:10	Conversely, inhibition of circulating TNF improves mood in patients with chronic inflammatory disorders ( ) and some patients with major depressive disorder ( ).	10.1016/j.bbi.2016.08.010	27531190	Commentary on the 2016 named series: Neuroimaging, inflammation and behavior
positive Regulation: TNF --+> major depressive disorder	info:pmid/28830676#body:102	For example, a meta-analysis conducted by showed that, in patients with major depressive disorder, there were elevated concentrations of proinflammatory cytokines, especially TNF-alpha and IL-6 when compared to control subjects ( ).	10.1016/j.neubiorev.2017.08.009	28830676	Gluten related illnesses and severe mental disorders: a comprehensive review
positive Regulation: TNF --+> major depressive disorder	info:doi/10.1016/j.pharep.2017.04.013#body:33	Proinflammatory cytokines such as TNF-α play a role in the etiology of clinical depression and anxiety disorders.	10.1016/j.pharep.2017.04.013	1352	Assessing the serum concentration levels of NT-4/5, GPX-1, TNF-α, and l-arginine as biomediators of depression severity in first depressive episode patients with and without posttraumatic stress disorder
positive Regulation: TNF --+> major depressive disorder	info:doi/10.1016/j.biopsych.2005.10.013#body:175	The pro-inflammatory cytokines TNFα and IL-6 are elevated in patients suffering from certain psychiatric diseases and have been proposed to be involved in the etiology of major depression.	10.1016/j.biopsych.2005.10.013		TNFα Signaling in Depression and Anxiety: Behavioral Consequences of Individual Receptor Targeting
positive Regulation: TNF --+> major depressive disorder	info:pmid/15465075#body:7	It has been known for several years that major depression is frequently associated with activation of the inflammatory response system, involving increased production of interleukin-1, interleukin-1 receptor antagonist (IL-1Ra), IL-6 and TNFα , although the evidence relating subclinical depressive symptoms with inflammatory responses is equivocal .	10.1016/S0022-3999(03)00569-5	15465075	Mild acute inflammatory stimulation induces transient negative mood
positive Regulation: TNF --+> major depressive disorder	info:doi/10.1016/j.jad.2011.08.003#body:92	IL-6 and TNF-α seem to play a key role in pathogenesis of major depressive disorder.	10.1016/j.jad.2011.08.003		Interleukin (IL)-6, tumour necrosis factor alpha (TNF-α) and soluble interleukin-2 receptors (sIL-2R) are elevated in patients with major depressive disorder: A meta-analysis and meta-regression
positive Regulation: TNF --+> major depressive disorder	info:pmid/21872339#body:92	IL-6 and TNF-α seem to play a key role in pathogenesis of major depressive disorder.	10.1016/j.jad.2011.08.003	21872339	Interleukin (IL)-6, tumour necrosis factor alpha (TNF-α) and soluble interleukin-2 receptors (sIL-2R) are elevated in patients with major depressive disorder: A meta-analysis and meta-regression
positive Regulation: TNF --+> major depressive disorder	info:pmid/22683211#body:71	TNF-α is important in the development of Major depressive disorder.	10.1016/j.psyneuen.2012.05.005	22683211	Venlafaxine inhibits the upregulation of plasma tumor necrosis factor-alpha (TNF-α) in the Chinese patients with major depressive disorder: A prospective longitudinal study
positive Regulation: TNF --+> major depressive disorder	info:pmid/22683211#body:113	Nevertheless, our current data still strongly suggest that TNF-α may play a key role in pathogenesis of Major depressive disorder, and Major depressive disorder per se rather than the suicide is associated with elevated plasma TNF-α.	10.1016/j.psyneuen.2012.05.005	22683211	Venlafaxine inhibits the upregulation of plasma tumor necrosis factor-alpha (TNF-α) in the Chinese patients with major depressive disorder: A prospective longitudinal study
positive Regulation: TNF --+> major depressive disorder	info:pmid/25150007#body:5	Furthermore, the inhibition of TNF-α alleviates depressive symptoms in treatment-resistant major depressive disorder patients with elevated inflammatory markers ( ).	10.1016/j.bbi.2014.08.004	25150007	Clinical characteristics of inflammation-associated depression: Monocyte gene expression is age-related in major depressive disorder
positive Regulation: TNF --+> major depressive disorder	info:pmid/26804030#body:63	IL1β stimulation produced increased repression of the gene encoding early growth response 1 in both Major depressive disorder and controls human dermal fibroblasts compared to other cytokine stimulation conditions ( , Supplementary Table 4) whereas TNFα caused a greater induction of PIM1 in both Major depressive disorder and controls human dermal fibroblasts ( , Supplementary Table 4).	10.1016/j.nbd.2016.01.015	26804030	An altered peripheral IL6 response in major depressive disorder
positive Regulation: TNF --+> major depressive disorder	info:pmid/27544207#cont:273	Lastly, it is reported that hippocampal-expressed TNFα serves as a therapeutic target for management of major depressive disorder, emphasizing the fundamental role of the inflammation in the development and maintenance of both disorders (Fasick et al. 2015).	10.1007/s12017-016-8425-7	27544207	Antidepressant-Like and Anxiolytic-Like Effects of ZBD-2, a Novel Ligand for the Translocator Protein (18 kDa)
positive Regulation: TNF --+> major depressive disorder	info:doi/10.1007/s00210-019-01627-0#cont:347	... pro-inflammatory cytokines, such as TNF-α and interleukin-1, induced a rapid antidepressant response and prevented cognitive decline in patients with ...	10.1007/s00210-019-01627-0		Pentoxifylline ameliorates chronic stress/high-fat diet-induced vascular wall disease: the role of circulating endothelial progenitor cells
positive Regulation: TNF --+> major depressive disorder	info:doi/10.1007/978-1-4939-9554-7_28#cont:34	He stated that the activation of the immune system was a cornerstone in the pathophysiology of depression, suggesting that the secretion of macrophage cytokines, namely, IL-1β and TNFα, promoted the development of some cases of major depressive disorder [19].	10.1007/978-1-4939-9554-7_28		Peripheral biomarkers of inflammation in depression: Evidence from animal models and clinical studies
positive Regulation: TNF --+> major depressive disorder	info:doi/10.1097/MBC.0000000000000089#cont:191	[30] demonstrated that in elderly patients with major depression, TNF-α −308G/A genotype contributed to the development of major depression.	10.1097/MBC.0000000000000089		Tumor necrosis factor-α -308G/A gene polymorphism in Egyptian children with immune thrombocytopenic purpura
positive Regulation: TNF --+> major depressive disorder	info:pmid/20962542#cont:48	Leonard [13] found that behavioural changes in major depression are stimulated by 3 proinflammatory cytokines: interleukin-1 , interleukin-6 and TNF-α.	10.1159/000321832	20962542	Levels of tumour necrosis factor-alpha and interleukin-6 in severely Ill patients with eating disorders
positive Regulation: TNF --+> major depressive disorder	info:pmid/24633997#cont:21	... proinflammatory cytokine tumor necrosis factor-alpha (TNFα) was found to attenuate depressed mood in patients with psoriasis (Tyring et al. 2006) and in ...	10.1007/s00702-014-1187-1	24633997	Is there a role for glutamate-mediated excitotoxicity in inflammation-induced depression?
positive Regulation: TNF --+> major depressive disorder	info:pmid/26467407#cont:168	For instance, while A/A genotype of the G-308A TNF-α polymorphism has been associated with increased risk of Major depressive disorder [92], other studies reported that the G/G genotype of the G-308A TNF-α polymorphism significantly increase the risk for late life-Major depressive disorder [93] and for suicide attempt amongst individuals with Major depressive disorder [94].		26467407	The involvement of TNF-α in cognitive dysfunction associated with major depressive disorder: An opportunity for domain specific treatments
positive Regulation: TNF --+> major depressive disorder	info:pmid/27187381#cont:386	Given that TNF-α has been recognized to be involved in the pathogenesis of major depressive disorder, it is worthy to examine whether TNF-α is associated with antidepressant medication treatments and could serve as putative biomarkers for clinical response.	10.3390/ijms17050733	27187381	Pathogenetic and therapeutic applications of tumor necrosis factor-α (TNF-α) in major depressive disorder: A systematic review
positive Regulation: TNF --+> major depressive disorder	info:pmid/22683211#abs:1	Although tumor necrosis factor-alpha (TNF-α) has been recognized to be involved in the pathogenesis of major depressive disorder for a long time, only few studies so far investigated the effects of antidepressant, venlafaxine on TNF-α and the results are inconsistent.	10.1016/j.psyneuen.2012.05.00510.1016/j.psyneuen.2012.05.005	22683211	Venlafaxine inhibits the upregulation of plasma tumor necrosis factor-alpha (TNF-α) in the Chinese patients with major depressive disorder: a prospective longitudinal study.
positive Regulation: TNF --+> major depressive disorder	info:pmid/29670819#abs:12	These findings suggest that TNFα might have a role in the pathogenesis in major depressive disorder and in the mechanism of action of electroconvulsive therapy.	10.1002/brb3.93310.1002/brb3.933	29670819	Low tumor necrosis factor-α levels predict symptom reduction during electroconvulsive therapy in major depressive disorder.
positive Regulation: TNF --+> major depressive disorder	info:pmid/17610667#abs:9	In conclusion, serum TNF-alpha, IL-1beta level and IL-1beta/IL-10 ratio might play an important role in the psychopathology of acute-phase major depressive disorder.	10.1111/j.1440-1819.2007.01686.x	17610667	T-helper 1/T-helper 2 cytokine imbalance and clinical phenotypes of acute-phase major depression.
positive Regulation: TNF --+> major depressive disorder	info:pmid/23896053#body:11	Since TNF-α antibodies and selective serotonin reuptake inhibitors decrease serum TNF-α levels and relieve symptoms of major depression, the question remains how TNF-α affects accumbal dopamine and 5-HT levels and how mood, especially anhedonia, is affected.	10.1016/j.bbr.2013.07.038	23896053	Systemic tumor necrosis factor-alpha decreases brain stimulation reward and increases metabolites of serotonin and dopamine in the nucleus accumbens of mice
positive Regulation: TNF --+> major depressive disorder	info:pmid/22683211#body:12	These previous evidence together suggested that TNF-α may play a key role in the development of Major depressive disorder and the mechanism of antidepressant treatment.	10.1016/j.psyneuen.2012.05.005	22683211	Venlafaxine inhibits the upregulation of plasma tumor necrosis factor-alpha (TNF-α) in the Chinese patients with major depressive disorder: A prospective longitudinal study
positive Regulation: TNF --+> major depressive disorder	info:pui/366066415#cont:165	The authors suggested that the G allele of TNF-α polymorphism may affect major depression susceptibility and be involved both in Alzheimer disease and major depression development, but probably with a distinct role in the two pathologies.			Immuno - Inflammatory markers of bipolar disorder: A review of evidence
positive Regulation: TNF --+> major depressive disorder	info:pmid/21156092#cont:208	... affects of TNF is required to unravel the mechanisms by which TNF may be involved in the pathophysiology of disorders such as major depressive disorder ...	10.1017/S1461145710001410	21156092	Understanding the role of inflammatory-related pathways in the pathophysiology and treatment of psychiatric disorders: Evidence from human peripheral studies and CNS studies
positive Regulation: TNF --+> major depressive disorder	Admin imported
positive Regulation: TNF --+> major depressive disorder	info:pmid/30249443#abs:1	The tumor necrosis factor (TNF) antagonist infliximab was previously found to reduce depressive symptoms in patients with treatment-resistant major depression who exhibited high baseline inflammation, as reflected by plasma C-reactive protein >5 mg/L.	10.1016/j.psyneuen.2018.09.00410.1016/j.psyneuen.2018.09.004	30249443	Glucose and lipid-related biomarkers and the antidepressant response to infliximab in patients with treatment-resistant depression.
positive Regulation: TNF --+> major depressive disorder	info:pmid/32198016#body:7	We previously found that the tumor necrosis factor antagonist infliximab reduced depressive symptoms in patients with treatment-resistant major depressive disorder who exhibited high baseline plasma C-reactive protein, and anhedonia (engagement in work and activities) was the most improved symptom ( ).	10.1016/j.bbi.2020.03.015	32198016	Gene signatures in peripheral blood immune cells related to insulin resistance and low tyrosine metabolism define a sub-type of depression with high CRP and anhedonia
positive Regulation: CRH --+> major depressive disorder	info:pmid/12600710#body:97	Considering the important role of CRH mediating the physiological and behavioural response to stress, it can be argued that disturbances in the control of CRH synthesis, CRH release, or biotransformation may compromise homeostasis as well as stress adaptation of an organism, and eventually may result in pathophysiology, including major depression and anxiety.	10.1016/S0014-2999(03)01281-0	12600710	5-HT 1A receptor knockout mice and mice overexpressing corticotropin-releasing hormone in models of anxiety
positive Regulation: CRH --+> major depressive disorder	info:pmid/12600714#body:145	According to , "the picture is emerging that activation of CRF 2 receptors can result in anxiolysis or anxiogenesis depending on when the animal is tested, and possibly, where the receptor is localized." High concentrations of corticotropin-releasing factor were observed in postmortem samples of cerebrospinal fluid obtained from severely depressed suicide victims, suggesting that chronic hyper-se…	10.1016/S0014-2999(03)01285-8	12600714	Neuroendocrine pharmacology of stress
positive Regulation: CRH --+> major depressive disorder	info:pmid/17524488#body:76	Moreover, a transgenic mouse model with an overproduction of CRH appeared to have increased anxiogenic behavior, i.e. symptoms that are usually related with major depression, that could be counteracted by injection of a CRH antagonist ( ).	10.1016/j.brainresrev.2007.04.005	17524488	The stress system in depression and neurodegeneration: Focus on the human hypothalamus
positive Regulation: CRH --+> major depressive disorder	info:pmid/11830263#body:104	Post-mortem measurement of very high concentrations of corticotropin-releasing factor in the cerebrospinal fluid of severely depressed suicide victims has provided additional support for the hypothesis that chronic hypersecretion of corticotropin-releasing factor plays a leading role in the etiology of major depression .	10.1016/S0165-6147(02)01946-6	11830263	The CRF peptide family and their receptors: yet more partners discovered
positive Regulation: CRH --+> major depressive disorder	info:pmid/10462091#body:81	Yet, some studies have reported a significantly augmented corticotropin-releasing factor-induced surge of ACTH in patients with major depression ( ), and in one of these studies, the output of plasma ACTH and cortisol following corticotropin-releasing factor challenge tended to be associated with the Hamilton rating scale for depression scores at study entry ( ).	10.1016/S0376-8716(99)00009-5	10462091	Depressive symptomatology and cocaine-induced pituitary-adrenal axis activation in individuals with cocaine dependence
positive Regulation: CRH --+> major depressive disorder	info:pmid/17888659#body:4	As such, Corticotropin releasing factor plays an important role in a plethora of stress-related disorders, such as general anxiety disorder, post-traumatic stress disorder, and major depressive disorder.	10.1016/j.bmcl.2007.09.008	17888659	Heteroatom-linked indanylpyrazines are corticotropin releasing factor type-1 receptor antagonists
positive Regulation: CRH --+> major depressive disorder	info:pmid/15996533#body:160	Lastly, a transgenic mouse model with an overproduction of CRH appeared to have increased anxiogenic behavior. i.e., symptoms that are usually related with major depression, that could be counteracted by injection of CRH antagonist ( ).	10.1016/j.arr.2005.03.003	15996533	The stress system in the human brain in depression and neurodegeneration
positive Regulation: CRH --+> major depressive disorder	info:pmid/11606463#body:37	Clinical studies indicate that alterations in the CRH neuronal systems contribute to the pathophysiology of several psychiatric (e.g. major depression, anxiety disorders, and anorexia nervosa), endocrine (e.g. Cushing’s disease), autoimmune (e.g. rheumatoid arthritis), and neurodegenerative disorders (e.g. Alzheimer’s disease) (for reviews, see Refs. 3 and 4).		11606463	Regulation of the hypothalamic-pituitary-adrenocortical system in mice deficient for CRH receptors 1 and 2.
positive Regulation: CRH --+> major depressive disorder	info:pmid/19455148#body:231	Moreover, our site-specific CRH-COE mouse model suggests that CRH originating from the forebrain also contributes to REM sleep increase in patients with major depression.		19455148	Conditional corticotropin-releasing hormone overexpression in the mouse forebrain enhances rapid eye movement sleep.
positive Regulation: CRH --+> major depressive disorder	info:pmid/23531160#cont:111	On the other hand, the cytokine-induced activation of CRH and, then, of hypothalamic-pituitary-adrenal axis, that usually inhibits inflammatory signaling pathways, in pathological conditions, as in the case of major depressive disorder or chronic stress, looses its inhibitory action.	10.2174/13894501113149990154	23531160	Inflammation, Serotonin and Major Depression
positive Regulation: CRH --+> major depressive disorder	info:pmid/9670227#abs:4	Functional assessment of the hypothalamic-pituitary-adrenal axis is thought to provide a window into central nervous system operation that may be of diagnostic value in this and other affective disorders regardless of whether corticotropin-releasing factor and glucocorticoids are directly involved in the origin of major depression or merely exacerbate the consequences of other primary defects.		9670227	Psychoneuroendocrinology of depression. Hypothalamic-pituitary-adrenal axis.
positive Regulation: CRH --+> major depressive disorder	info:pmid/12690638#abs:1	The hyperactivity of corticotropin-releasing hormone (CRH) neurons of the hypothalamic and/or extrahypothalamic regions is believed to contribute to the pathophysiology of major depression in an experimental animal chronically exposed to stress.		12690638	[Reduction and sensitization of CRH neuron in rat hypothalamic and extrahypothalamic regions after chronic variable stress].
positive Regulation: CRH --+> major depressive disorder	info:pmid/14605995#abs:1	Dysregulation in corticotropin-releasing hormone (CRH) secretion in the hypothalamus-pituitary-adrenal axis may be involved in the etiology of major depressive disorder .	10.1055/s-2003-43507	14605995	The prototypic antidepressant drug, imipramine, but not Hypericum perforatum (St. John's Wort), reduces HPA-axis function in the rat.
positive Regulation: CRH --+> major depressive disorder	info:pmid/16677715#abs:4	Twenty-three remitted outpatients with recurrent major depressive disorder and 23 age- and gender-matched control individuals without a history of major depressive disorder participated in the sensitive combined dexamethasone/corticotropin-releasing factor test.	10.1016/j.jad.2006.03.020	16677715	Combined dexamethasone/CRF test in remitted outpatients with recurrent major depressive disorder.
positive Regulation: CRH --+> major depressive disorder	info:pmid/22467522#abs:2	Dysregulation of the stress response of the hypothalamic-pituitary-adrenal axis, including the corticotrophin-releasing hormone (CRH) signaling via primary receptors (CRHR1 and CRHR2), is considered to play a major role for onset and recurrence in Major depressive disorder and panic disorder.	10.1002/ajmg.b.3204610.1002/ajmg.b.32046	22467522	Association of CRHR1 and CRHR2 with major depressive disorder and panic disorder in a Japanese population.
positive Regulation: IL6 --+> major depressive disorder	info:pmid/28830676#body:102	For example, a meta-analysis conducted by showed that, in patients with major depressive disorder, there were elevated concentrations of proinflammatory cytokines, especially TNF-alpha and IL-6 when compared to control subjects ( ).	10.1016/j.neubiorev.2017.08.009	28830676	Gluten related illnesses and severe mental disorders: a comprehensive review
positive Regulation: IL6 --+> major depressive disorder	info:pmid/12547472#body:91	Second, it has been suggested that an enhanced IL-1 and IL-6 secretion plays a role in the pathogenesis of major depression .	10.1016/S0006-3223(02)01452-X	12547472	High numbers of circulating activated T cells and raised levels of serum IL-2 receptor in bipolar disorder
positive Regulation: IL6 --+> major depressive disorder	info:doi/10.1016/j.biopsych.2005.10.013#body:175	The pro-inflammatory cytokines TNFα and IL-6 are elevated in patients suffering from certain psychiatric diseases and have been proposed to be involved in the etiology of major depression.	10.1016/j.biopsych.2005.10.013		TNFα Signaling in Depression and Anxiety: Behavioral Consequences of Individual Receptor Targeting
positive Regulation: IL6 --+> major depressive disorder	info:pmid/17045296#body:110	This result of an altered secretion of IL-6 in this subgroup of patients strengthens previous findings of an important role of this cytokine in major depression ( ), additionally links its evoked secretion to the endocrine response again ( ) and specifically relates it to the dexamethasone non-suppressor status of depressive patients.	10.1016/j.jpsychires.2006.07.014	17045296	Immune-endocrine host response to endotoxin in major depression
positive Regulation: IL6 --+> major depressive disorder	info:pmid/15465075#body:7	It has been known for several years that major depression is frequently associated with activation of the inflammatory response system, involving increased production of interleukin-1, interleukin-1 receptor antagonist (IL-1Ra), IL-6 and TNFα , although the evidence relating subclinical depressive symptoms with inflammatory responses is equivocal .	10.1016/S0022-3999(03)00569-5	15465075	Mild acute inflammatory stimulation induces transient negative mood
positive Regulation: IL6 --+> major depressive disorder	info:doi/10.1016/j.jad.2011.08.003#body:92	IL-6 and TNF-α seem to play a key role in pathogenesis of major depressive disorder.	10.1016/j.jad.2011.08.003		Interleukin (IL)-6, tumour necrosis factor alpha (TNF-α) and soluble interleukin-2 receptors (sIL-2R) are elevated in patients with major depressive disorder: A meta-analysis and meta-regression
positive Regulation: IL6 --+> major depressive disorder	info:pmid/17412426#body:3	Plasma interleukin -6 concentration has been reported to increase in major depressive disorders ( ).	10.1016/j.jri.2007.02.004	17412426	Association of serum cytokine concentrations with psychological symptoms in midlife women
positive Regulation: IL6 --+> major depressive disorder	info:pmid/17412426#body:66	IL-6 concentration has also been reported to decrease following successful treatment of major depression with fluoxetene ( ).	10.1016/j.jri.2007.02.004	17412426	Association of serum cytokine concentrations with psychological symptoms in midlife women
positive Regulation: IL6 --+> major depressive disorder	info:doi/10.1016/S0753-3322(01)00156-1#body:39	This could be related to a specific activation of peripheral pro-inflammatory cytokines, notably Il-6, Il-1, which may underlie the immune and acute phase response of major depression .	10.1016/S0753-3322(01)00156-1		Cytokines and depression: an analogic approach
positive Regulation: IL6 --+> major depressive disorder	info:pmid/21872339#body:92	IL-6 and TNF-α seem to play a key role in pathogenesis of major depressive disorder.	10.1016/j.jad.2011.08.003	21872339	Interleukin (IL)-6, tumour necrosis factor alpha (TNF-α) and soluble interleukin-2 receptors (sIL-2R) are elevated in patients with major depressive disorder: A meta-analysis and meta-regression
positive Regulation: IL6 --+> major depressive disorder	info:pmid/23201587#body:103	After Major Depressive Disorders were treated with sertraline for 8weeks, the partial correlation coefficient between IL-6 and F2-IsoPs dropped from 0.47 to 0.44 and became non-significant, likely due to the reduced sample size at week 8.	10.1016/j.bbi.2012.11.011	23201587	Dysregulated relationship of inflammation and oxidative stress in major depression
positive Regulation: IL6 --+> major depressive disorder	info:pmid/24140302#body:20	However, it has been suggested by others that, on the basis of DSM descriptors, melancholic major depressive disorder may indeed be characterized by an intensified acute-phase response, frequently involving IL-6 ( ).	10.1016/j.bbi.2013.10.007	24140302	Association between serum brain-derived neurotrophic factor and plasma interleukin-6 in major depressive disorder with melancholic features
positive Regulation: IL6 --+> major depressive disorder	info:pmid/20962542#cont:48	Leonard [13] found that behavioural changes in major depression are stimulated by 3 proinflammatory cytokines: interleukin-1 , interleukin-6 and TNF-α.	10.1159/000321832	20962542	Levels of tumour necrosis factor-alpha and interleukin-6 in severely Ill patients with eating disorders
positive Regulation: IL6 --+> major depressive disorder	info:pmid/20702499#cont:196	Musselman et al23 posed the question that if IL-6 were to play a direct role in inducing major depression in cancer, then other diseases associated with immune activation due to tissue destruction and associated inflammation may also be at risk for depression.	10.1177/1534735410370036	20702499	Association of IL-6, hypothalamus-pituitary-adrenal axis function, and depression in patients with cancer
positive Regulation: IL6 --+> major depressive disorder	info:pmid/25464926#abs:1	IL-6 plays a mechanistic role in conditions such as metabolic syndrome, chronic fatigue syndrome and clinical depression and also plays a major role in inflammatory and immune responses to exercise.	10.1016/j.cyto.2014.10.01110.1016/j.cyto.2014.10.011	25464926	The relationship between interleukin-6 in saliva, venous and capillary plasma, at rest and in response to exercise.
positive Regulation: IL6 --+> major depressive disorder	info:pmid/32235786#cont:261	The possibility that IL6 mutations contribute to major depressive disorder susceptibility has been investigated in many genetic studies, but the results were inconsistent.	10.3390/ijms21062194	32235786	Role of interleukin-6 in depressive disorder
positive Regulation: IL6 --+> major depressive disorder	info:pmid/32858844#title:1	Interleukin-6 Gene Expression Changes after a 4-Week Intake of a Multispecies Probiotic in Major Depressive Disorder-Preliminary Results of the PROVIT Study.	10.3390/nu1209257510.3390/nu12092575	32858844	Interleukin-6 Gene Expression Changes after a 4-Week Intake of a Multispecies Probiotic in Major Depressive Disorder-Preliminary Results of the PROVIT Study.
positive Regulation: cytokine --+> major depressive disorder	info:pmid/28433456#body:235	In addition, mechanisms of cytokines action that underlie cognitive impairment in Major depressive disorder remain largely unknown.	10.1016/j.pnpbp.2017.04.021	28433456	Cytokine alterations and cognitive impairment in major depressive disorder: From putative mechanisms to novel treatment targets
positive Regulation: cytokine --+> major depressive disorder	info:pmid/29604382#body:38	However, once activated by e.g., cytokines, microglial cells are assumed to play an important role in driving major depressive disorder by interfering with serotonin and dopamine synthesis, and causing glutamatergic imbalance ( ).	10.1016/j.neuroscience.2018.03.034	29604382	The Role of Depressive Subtypes within the Neuroinflammation Hypothesis of Major Depressive Disorder
positive Regulation: cytokine --+> major depressive disorder	info:pmid/16814258#body:2	Cytokine administration in humans is also known to markedly increase the incidence of major depressive illness ( ).	10.1016/j.biopsych.2006.04.020	16814258	Depressive Behavior in Mice Due to Immune Stimulation is Accompanied by Reduced Neural Activity in Brain Regions Involved in Positively Motivated Behavior
positive Regulation: cytokine --+> major depressive disorder	info:pmid/21277567#body:11	At the clinical level, strong support for this observation comes from data obtained in our group and others, indicating that cytokine treatment in medically ill patients is responsible for the development of major depression and related neuropsychiatric symptoms in up to 45% of patients ( ).	10.1016/j.biopsych.2010.12.006	21277567	Chronic Low-Grade Inflammation in Elderly Persons Is Associated with Altered Tryptophan and Tyrosine Metabolism: Role in Neuropsychiatric Symptoms
positive Regulation: cytokine --+> major depressive disorder	info:pmid/12393305#body:97	Furthermore, a broad body of literature reports on changes of various cytokines and soluble cytokine receptors in plasma levels and mitogen-stimulated in vitro levels of secretion by peripheral blood mononuclear cells in patients with major depression (for review see ).	10.1016/S0022-3956(02)00056-0	12393305	Changes in CREB-phosphorylation during recovery from major depression
positive Regulation: cytokine --+> major depressive disorder	info:pmid/15877311#body:35	Several sets of observations support the supposition that cytokines, and proinflammatory cytokines in particular, are involved in major depressive disorder .	10.1016/j.metabol.2005.01.011	15877311	Depression, cytokines, and glial function
positive Regulation: cytokine --+> major depressive disorder	info:pmid/15878621#body:83	The striking similarities between symptoms of major depressive disorder in humans and the behavioral and physiological alterations induced by endotoxin or cytokine exposure in rodents offer a convincing 'face validity' for this model (described above).	10.1016/j.neubiorev.2005.03.016	15878621	Endotoxin- or pro-inflammatory cytokine-induced sickness behavior as an animal model of depression: focus on anhedonia
positive Regulation: cytokine --+> major depressive disorder	info:pmid/15885777#body:7	The hypothesis has come to be called the cytokine hypothesis of depression, although proponents differ on whether cytokines are a cause of major depressive disorder, or the cause.	10.1016/j.neubiorev.2005.03.023	15885777	Cytokines as mediators of depression: What can we learn from animal studies?
positive Regulation: cytokine --+> major depressive disorder	info:pmid/11246084#body:3	It is also hypothesized that increased production of these cytokines may contribute to the etiology of major depression ( ).	10.1016/S0165-0327(00)00156-7	11246084	The inflammatory response following delivery is amplified in women who previously suffered from major depression, suggesting that major depression is accompanied by a sensitization of the inflammatory response system
positive Regulation: cytokine --+> major depressive disorder	info:pmid/15892984#body:10	Immunotherapy with cytokines, such as interferons and IL-2, induces full-blown major depression in a large number of subjects; administration of LPS or IL-1 to rodents induces a symptom complex typical for major depression ( ).	10.1016/j.psychres.2004.01.014	15892984	Effects of serotonin and serotonergic agonists and antagonists on the production of tumor necrosis factor α and interleukin-6
positive Regulation: cytokine --+> major depressive disorder	info:pmid/22018704#body:5	It has also been shown that activation of immune responses and the release of immune cytokines may contribute to the development of neuropsychiatric disorders including major depression ( ).	10.1016/j.jneuroim.2011.09.008	22018704	T-bet deficient mice exhibit resistance to stress-induced development of depression-like behaviors
positive Regulation: cytokine --+> major depressive disorder	info:pmid/16616982#body:98	Induction of cytokine synthesis improved mood in patients with major depression, which might expect cytokines to have antidepressant rather than depressive effects ( ).	10.1016/j.pnpbp.2006.01.029	16616982	Cytokines and serotonin transporter in patients with major depression
positive Regulation: cytokine --+> major depressive disorder	info:pmid/17919797#body:20	In the present study, we examined IL-6 (a pro-inflammatory cytokine), IL-2, interferon-γ (T helper type 1 cell (Th1) cytokines), IL-4 (a Th2 cytokine), and transforming growth factor-β1 (Th3 cytokine) produced by mitogen-stimulated whole blood in major depression patients who had recently attempted suicide, non-suicidal depressive patients, and normal controls.	10.1016/j.pnpbp.2007.08.041	17919797	Differences in cytokines between non-suicidal patients and suicidal patients in major depression
positive Regulation: cytokine --+> major depressive disorder	info:pmid/18346832#body:798	The notion that cytokines are directly or indirectly involved in major depressive disorder is reinforced by the findings that certain cytokines, notably interferons-α, promote the appearance of major depressive disorder, and these effects are attenuated by antidepressant medication.	10.1016/j.pneurobio.2008.01.004	18346832	Neurotransmitter, peptide and cytokine processes in relation to depressive disorder: Comorbidity between depression and neurodegenerative disorders
positive Regulation: cytokine --+> major depressive disorder	info:pmid/22425464#body:99	In particular, Th-1 type cytokines were supposed to contribute to the development of major depression as a separate condition , co-occurring with chronic fatigue syndrome or coexisting with multiple sclerosis .	10.1016/j.clineuro.2012.02.048	22425464	Stimulated peripheral production of interferon-gamma is related to fatigue and depression in multiple sclerosis
positive Regulation: cytokine --+> major depressive disorder	info:pmid/19604644#body:2	Consistent with this view, major depressive disorder has been associated with increased levels of inflammatory factors, including pro-inflammatory cytokines ( ), and major depressive disorder can be induced by administration of cytokines such as interferon-α ( ), and to some extent by endotoxin administration ( ).	10.1016/j.psyneuen.2009.06.010	19604644	Anhedonia and altered cardiac atrial natriuretic peptide following chronic stressor and endotoxin treatment in mice
positive Regulation: cytokine --+> major depressive disorder	info:pmid/21041030#body:71	The relevance of cytokine immunotherapy-induced clinical depression as a model to understand the relationship between inflammation and depression can be questioned based on the drastic nature of the immune changes induced by the massive doses of cytokines that are administered to patients.	10.1016/j.psyneuen.2010.09.012	21041030	Inflammation-associated depression: From serotonin to kynurenine
positive Regulation: cytokine --+> major depressive disorder	info:pmid/12480495#body:456	Elevated cytokines may also influence the clinical course of major depression (see for review).	10.1016/S0889-1591(02)00021-1	12480495	Stress and the inflammatory response: A review of neurogenic inflammation
positive Regulation: cytokine --+> major depressive disorder	info:doi/10.1016/j.bbi.2006.04.146#body:3	There are many similarities between the endotoxins- and cytokines-induced sickness behavior and several symptoms of MDD (major depressive disorder) in humans.	10.1016/j.bbi.2006.04.146		Nociception in chronic mild stress and sickness behavior in mice
positive Regulation: cytokine --+> major depressive disorder	info:doi/10.1016/j.bbi.2008.08.006#body:3	Data also indicate that activation of innate immune responses and the release of innate immune cytokines may contribute to the development of neuropsychiatric disorders including major depression ( ).	10.1016/j.bbi.2008.08.006		Mechanisms of cytokine-induced behavioral changes: Psychoneuroimmunology at the translational interface
positive Regulation: cytokine --+> major depressive disorder	info:pmid/20193757#body:83	Evidence of a common pathophysiological basis for cytokine-evoked mood decrement and major depressive disorder further suggests a potentially valuable experimental model suitable for drug discovery and development.	10.1016/j.bbi.2010.02.006	20193757	Linking the cytokine and neurocircuitry hypotheses of depression: A translational framework for discovery and development of novel anti-depressants
positive Regulation: cytokine --+> major depressive disorder	info:pmid/21605657#body:2	For instance, clinical depression can be reversibly caused by medical treatment with cytokines such as interferons, and depression is associated with higher levels of proinflammatory cytokines even in patients with no medical illness (reviewed in ( )).	10.1016/j.bbi.2011.05.002	21605657	Plasma kynurenine levels are elevated in suicide attempters with major depressive disorder
positive Regulation: cytokine --+> major depressive disorder	info:pmid/18775652#body:105	The 'central motivational state' offers an explanation for the occurrence of several behavioural, psychological and cognitive symptoms in major depressive disorder induced by the actions of cytokines in the CNS.	10.1016/j.euroneuro.2008.07.003	18775652	Differential modulation of cytokine production in major depressive disorder by cortisol and dexamethasone
positive Regulation: cytokine --+> major depressive disorder	info:doi/10.1016/j.plefa.2012.03.011#body:29	Nevertheless, evidence from primary and secondary intervention studies suggest that elevating DHA status through dietary supplementation is efficacious for preventing and/or treating psychopathology in adolescent and adult patients, and prospective longitudinal studies have found that lower baseline DHA status is a significant predictor of future suicidal attempts in medication-free major depress…	10.1016/j.plefa.2012.03.011		Deciphering the role of docosahexaenoic acid in brain maturation and pathology with magnetic resonance imaging
positive Regulation: cytokine --+> major depressive disorder	info:pmid/19944762#body:7	A recent study seeking an answer to this question investigated the similarities and differences between cytokine-induced depression and idiopathic major depression in otherwise healthy participants.	10.1016/j.nbd.2009.11.015	19944762	Neuroimmune mechanisms of cytokine-induced depression: Current theories and novel treatment strategies
positive Regulation: cytokine --+> major depressive disorder	info:doi/10.1016/j.biomed.2012.03.002#body:12	Administration of therapeutic cytokine interferon-α can lead to clinical depression .	10.1016/j.biomed.2012.03.002		Inflammation in psychopathology of depression: Clinical, biological, and therapeutic implications
positive Regulation: cytokine --+> major depressive disorder	info:doi/10.1016/j.biomed.2012.03.002#body:40	Most notably, this theory gains support from prospective clinical observations like major depressive episode induced by cytokine therapy.	10.1016/j.biomed.2012.03.002		Inflammation in psychopathology of depression: Clinical, biological, and therapeutic implications
positive Regulation: cytokine --+> major depressive disorder	info:pmid/22683764#body:14	In addition, to our knowledge no study has measured indolamine 2,3-dioxygenase expression in either cytokine-induced depression or Major depressive disorder.	10.1016/j.bbi.2012.05.010	22683764	Tryptophan depletion in depressed patients occurs independent of kynurenine pathway activation
positive Regulation: cytokine --+> major depressive disorder	info:pmid/22521863#body:29	Nevertheless, evidence from primary and secondary intervention studies suggest that elevating DHA status through dietary supplementation is efficacious for preventing and/or treating psychopathology in adolescent and adult patients, and prospective longitudinal studies have found that lower baseline DHA status is a significant predictor of future suicidal attempts in medication-free major depress…	10.1016/j.plefa.2012.03.011	22521863	Deciphering the role of docosahexaenoic acid in brain maturation and pathology with magnetic resonance imaging
positive Regulation: cytokine --+> major depressive disorder	info:pmid/25268312#body:10	The striking similarities between symptoms of major depressive disorders in humans and the behavioral and physiological alterations induced by endotoxin or cytokine exposure in rodents offer a convincing 'face validity' for this model ( ).	10.1016/j.pbb.2014.09.014	25268312	Lipopolysaccharide repeated challenge followed by chronic mild stress protocol introduces a combined model of depression in rats: Reversibility by imipramine and pentoxifylline
positive Regulation: cytokine --+> major depressive disorder	info:doi/10.1016/j.psc.2014.08.003#body:236	Cytokine-provoked depression as well as major depressive disorder are associated with increased blood and cerebrospinal fluid levels of quinolinic acid, implying microglia activation in both.	10.1016/j.psc.2014.08.003		The Importance of Glia in Dealing with Stress
positive Regulation: cytokine --+> major depressive disorder	info:pmid/25300923#body:6	Whether the elevation in cytokines contributes to the etiology of Major depressive disorder remains unclear.	10.1016/j.bbi.2014.09.012	25300923	Astrocytic TNFα regulates the behavioral response to antidepressants
positive Regulation: cytokine --+> major depressive disorder	info:pmid/18793712#body:3	Data also indicate that activation of innate immune responses and the release of innate immune cytokines may contribute to the development of neuropsychiatric disorders including major depression ( ).	10.1016/j.bbi.2008.08.006	18793712	Mechanisms of cytokine-induced behavioral changes: Psychoneuroimmunology at the translational interface
positive Regulation: cytokine --+> major depressive disorder	info:pmid/25455071#body:236	Cytokine-provoked depression as well as major depressive disorder are associated with increased blood and cerebrospinal fluid levels of quinolinic acid, implying microglia activation in both.	10.1016/j.psc.2014.08.003	25455071	The Importance of Glia in Dealing with Stress
positive Regulation: cytokine --+> major depressive disorder	info:pmid/25659492#body:162	A validated measure of sickness behavior could help clinicians distinguish a cytokine-induced illness from Major depressive disorder, and may help monitor changes in symptom severity.	10.1016/j.mehy.2015.01.002	25659492	Measuring sickness behavior in the context of pancreatic cancer
positive Regulation: cytokine --+> major depressive disorder	info:pmid/26130057#body:3	Further, administration of cytokines, like interferon -α, for the treatment of some cancers and viral infections has been shown to induce symptoms of major depression in more than half of the patients undergoing treatment ( ).	10.1016/j.bbi.2015.06.022	26130057	Indoleamine 2,3-dioxygenase-dependent neurotoxic kynurenine metabolism mediates inflammation-induced deficit in recognition memory
positive Regulation: cytokine --+> major depressive disorder	info:pmid/26775294#cont:300	(2009) has shown that while there is considerable symptom overlap between cytokine-induced depression and idiopathic major depression, patients with IFN-α- ...	10.1093/ijnp/pyw001	26775294	Stress-Related Immune Markers in Depression: Implications for Treatment
positive Regulation: cytokine --+> major depressive disorder	info:pmid/29374800#cont:152	However, it could be shown that treatment outcome of major depression is also influenced by the modulation of cytokines (Janssen et al. 2010).	10.1007/s00702-018-1844-x	29374800	Blood-based biomarkers predicting response to antidepressants
positive Regulation: cytokine --+> major depressive disorder	info:pmid/29895251#cont:24	Cytokine immunotherapy has been reported to result in a major depressive episode in a large percentage of patients [10, 11].	10.2174/1568026618666180613093722	29895251	Ocular inflammation and depression: Ophthalmologists’ perspective
positive Regulation: cytokine --+> major depressive disorder	info:doi/10.1007/978-1-4939-9554-7_28#cont:34	He stated that the activation of the immune system was a cornerstone in the pathophysiology of depression, suggesting that the secretion of macrophage cytokines, namely, IL-1β and TNFα, promoted the development of some cases of major depressive disorder [19].	10.1007/978-1-4939-9554-7_28		Peripheral biomarkers of inflammation in depression: Evidence from animal models and clinical studies
positive Regulation: cytokine --+> major depressive disorder	info:pmid/20360457#cont:273	Proinflammatory cytokines, including IL-1β, can induce sickness behavior with depression-like symptoms in animals; it is well known that treatment with recombinant human cytokines such as IL-2 and interferon-α can induce major depressive disorder (53).	10.1096/fj.09-150862	20360457	Two haplotypes of the P2X7 receptor containing the Ala-348 to Thr polymorphism exhibit a gain-of-function effect and enhanced interleukin-1β secretion
positive Regulation: cytokine --+> major depressive disorder	info:pmid/21831269#cont:14	Analyses of blood and cerebrospinal fluid revealed elevated Quinolinic acid levels in cytokine-induced depression and major depressive disorder , while an increase in kynurenic acid production was related to schizophrenia .	10.1186/1742-2094-8-94	21831269	Severe depression is associated with increased microglial quinolinic acid in subregions of the anterior cingulate gyrus: Evidence for an immune-modulated glutamatergic neurotransmission?
positive Regulation: cytokine --+> major depressive disorder	info:pmid/21831269#cont:372	Increased levels of quinolinic acid, which is also produced by macrophages and monocytes, have already been found in the blood and cerebrospinal fluid of subjects with cytokine-induced depression or major depressive disorder .	10.1186/1742-2094-8-94	21831269	Severe depression is associated with increased microglial quinolinic acid in subregions of the anterior cingulate gyrus: Evidence for an immune-modulated glutamatergic neurotransmission?
positive Regulation: cytokine --+> major depressive disorder	info:pmid/22195009#cont:504	In addition, trypophan/ kynurenine and kynurenic acid/kynurenine ratios appear to be distorted in individuals with cytokine-induced major depressive disorder as well as in otherwise healthy individuals with major depressive disorder [48].	10.1371/journal.pone.0029142	22195009	Cytokine production by leukocytes of military personnel with depressive symptoms after deployment to a combat-zone: A prospective, longitudinal study
positive Regulation: cytokine --+> major depressive disorder	info:embase/2015807986#cont:144	Cytokines may contribute to cognitive decline in Major depressive disorder through several mechanisms.			Cognitive dysfunction in depression – Pathophysiology and novel targets
positive Regulation: cytokine --+> major depressive disorder	info:pmid/8573663#title:1	Induction of cytokine synthesis and fever suppresses REM sleep and improves mood in patients with major depression.	10.1016/0006-3223(95)00374-x	8573663	Induction of cytokine synthesis and fever suppresses REM sleep and improves mood in patients with major depression.
positive Regulation: cytokine --+> major depressive disorder	info:pmid/12466037#abs:5	Cytokine immunotherapy in cancer and hepatitis patients elicits a major depressive episode in a large percentage of the patients. (4).	10.1017/S1461145702003152	12466037	Cytokine-induced changes in mood and behaviour: implications for 'depression due to a general medical condition', immunotherapy and antidepressive treatment.
positive Regulation: cytokine --+> major depressive disorder	info:pmid/12466037#abs:8	Congruently, antidepressants were found to reverse cytokine-induced major depression in humans and depressive-like behaviours in animals. (6).	10.1017/S1461145702003152	12466037	Cytokine-induced changes in mood and behaviour: implications for 'depression due to a general medical condition', immunotherapy and antidepressive treatment.
positive Regulation: cytokine --+> major depressive disorder	info:pmid/19269036#abs:2	To explore potential similarities and differences between cytokine-induced depression and idiopathic major depression in healthy subjects, dimensional analyses comparing specific symptom dimensions of depression were conducted in 20 patients with malignant melanoma administered the innate immune cytokine, interferon -alpha, and 28 medically healthy subjects with major depression of similar age an…	10.1016/j.jad.2009.02.01710.1016/j.jad.2009.02.017	19269036	Does cytokine-induced depression differ from idiopathic major depression in medically healthy individuals?
positive Regulation: cytokine --+> major depressive disorder	info:pmid/23274951#abs:2	Previously, it has been shown that cytokines (e.g. interferon-α therapy) induce major depression in humans.	10.1016/j.bbi.2012.12.01310.1016/j.bbi.2012.12.013	23274951	Lipopolysaccharide-induced anhedonia is abolished in male serotonin transporter knockout rats: an intracranial self-stimulation study.
positive Regulation: cytokine --+> major depressive disorder	info:pmid/23995180#abs:4	The similarities between cytokine-induced sickness behaviour and major depressive disorder further support a role of inflammation in depression as well as the anti-inflammatory effects of successful antidepressant treatment.		23995180	Review: the role of inflammation in depression.
positive Regulation: cytokine --+> major depressive disorder	info:pmid/24513871#abs:2	There are some hypotheses and pilot studies suggesting that cytokines may play an important role in Major depressive disorder.	10.1016/j.bbi.2013.10.017	24513871	NLRP3 inflammasome is activated in mononuclear blood cells from patients with major depressive disorder.
positive Regulation: cytokine --+> major depressive disorder	info:pmid/26615538#abs:7	By comparing subjects with and without major depression induced by the cytokine treatment, statistical powers could be largely increased by reducing phenotypic variation (homogeneity in aetiological factors).	10.7603/s40681-015-0021-x10.7603/s40681-015-0021-x	26615538	Nutrition, psychoneuroimmunology and depression: the therapeutic implications of omega-3 fatty acids in interferon-α-induced depression.
positive Regulation: cytokine --+> major depressive disorder	info:pmid/27909456#abs:1	Cytokines have been reported to have key roles in major depressive disorder .	10.4306/pi.2016.13.6.644	27909456	Serum Cytokine Levels in Major Depressive Disorder and Its Role in Antidepressant Response.
positive Regulation: cytokine --+> major depressive disorder	info:pmid/28441588#abs:1	Although lines of evidence demonstrated that cytokines play an important role in the pathogenesis of major depressive disorder , none of the them have been established as reliable biomarkers.	10.1016/j.psyneuen.2017.03.01510.1016/j.psyneuen.2017.03.015	28441588	Reduced ENA78 levels as novel biomarker for major depressive disorder and venlafaxine efficiency: Result from a prospective longitudinal study.
positive Regulation: cytokine --+> major depressive disorder	info:pmid/22055333#body:5	More evidence has indicated that cytokine imbalance plays an importance role in the pathophysiology of major depression.	10.1016/j.genhosppsych.2011.09.020	22055333	Cytokine changes in the pathophysiology of poststroke depression
positive Regulation: cytokine --+> major depressive disorder	info:doi/10.1016/j.bbi.2008.04.033#body:14	Further exploration of the degree to which cytokine dysregulation is involved in this relationship and the pathophysiology of Postpartum major depression is warranted.	10.1016/j.bbi.2008.04.033		32. The relationship between poor sleep quality and PPMD recurrence is not mediated by IL-6
positive Regulation: cytokine --+> major depressive disorder	info:doi/10.1016/j.bbi.2009.06.106#body:2	Activation of the immune response and release of cytokines may also play an important role in the pathophysiology of major depression.	10.1016/j.bbi.2009.06.106		101. Brain molecular mechanisms of glucocorticoid resistance
positive Regulation: cytokine --+> major depressive disorder	info:pmid/12476326#body:68	Moreover, Licinio and Wong25 suggested that brain cytokines, principally IL-1β and IL-1 receptor antagonist, may have a role in the biology of major depression, and that central and peripheral cytokine compartments are integrated but differentially regulated.		12476326	The plasma levels of interleukin-12 in schizophrenia, major depression, and bipolar mania: effects of psychotropic drugs.
positive Regulation: cytokine --+> major depressive disorder	info:pmid/22681170#cont:200	As briefly illustrated by the above examples, there are a variety of pathways through which cytokines can conceivably affect the development of Major Depressive Disorder.		22681170	Inflammatory cytokines, growth factors, and depression
positive Regulation: cytokine --+> major depressive disorder	info:pmid/23172104#cont:39	Furthermore, increased evidence has suggested that a cytokine imbalance may play a role in the pathophysiology of major depression, as a result of investigations of the relationships in T helper1/T helper2 or T helper1/T helper3 ratios between major depression and healthy controls.	10.1159/000343100	23172104	Imbalance between Th17 and treg cells may play an important role in the development of chronic unpredictable mild stress-induced depression in mice
positive Regulation: cytokine --+> major depressive disorder	info:pmid/10483047#abs:8	Several lines of evidence indicate that brain cytokines, principally interleukin-1beta (IL-1beta) and IL-1 receptor antagonist may have a role in the biology of major depression, and that they might additionally be involved in the pathophysiology and somatic consequences of depression as well as in the effects of antidepressant treatment.		10483047	The role of inflammatory mediators in the biology of major depression: central nervous system cytokines modulate the biological substrate of depressive symptoms, regulate stress-responsive systems, and contribute to neurotoxicity and neuroprotection.
positive Regulation: cytokine --+> major depressive disorder	info:pmid/24302954#abs:1	Cytokines are believed to have a role in the pathophysiology of major depression.	10.4306/pi.2013.10.3.294	24302954	Plasma Levels of IL-23 and IL-17 before and after Antidepressant Treatment in Patients with Major Depressive Disorder.
positive Regulation: cytokine --+> major depressive disorder	info:pmid/24845179#abs:7	After 12 weeks of treatment, the plasma levels of seven of these nine cytokines (IL-1Ra, IL-6, IL-7, IL-8, IL-10, G-CSF, and IFNγ had decreased significantly compared to baseline and did not differ from those in the healthy controls. The depressive symptoms were simultaneously significantly reduced. In addition, the reduction to normal cytokines levels occurred only in those who met the recovery …	10.1016/j.psyneuen.2014.03.019	24845179	The plasma levels of various cytokines are increased during ongoing depression and are reduced to normal levels after recovery.
positive Regulation: cytokine --+> major depressive disorder	info:pmid/26459975#body:83	Recovery from depression was found to be associated with the levels of most of the measured cytokines returning to normal levels, strongly supporting that a complex network of cytokines is involved in the pathophysiology of major depressive disorder.	10.1016/j.mehy.2015.10.001	26459975	A biopsychosocial model of fatigue and depression following stroke
positive Regulation: cytokine --+> major depressive disorder	info:doi/10.1016/j.jamda.2016.12.071#body:60	The cytokine hypothesis posits that raised inflammatory biomarkers called cytokines often play a key role in the development of major depression.	10.1016/j.jamda.2016.12.071	1215	Clinical Use of Curcumin in Depression: A Meta-Analysis
positive Regulation: cytokine --+> major depressive disorder	Admin imported
positive Regulation: cytokine --+> major depressive disorder	info:doi/10.1016/j.pharmthera.2020.107480#body:80	In fact, the symptoms of major depressive disorder can be reversed by cytokine antagonists as demonstrated in experimental animal settings ( ).	10.1016/j.pharmthera.2020.107480		Natural products-based polypharmacological modulation of the peripheral immune system for the treatment of neuropsychiatric disorders
positive Regulation: cytokine --+> major depressive disorder	info:pmid/32235786#cont:12	Neurotransmitters, especially the monoaminergic systems that are thought to play a pivotal role in major depressive disorder are affected by the cytokines inside the brain [3].	10.3390/ijms21062194	32235786	Role of interleukin-6 in depressive disorder
positive Regulation: cytokine --+> major depressive disorder	info:doi/10.2174/0929867326666190712091515#cont:475	Rev., 2018, 70(3), 475-504. http://dx.doi.org/10.1124/pr.117.014977 PMID: 29884653 Dey, A.; Hankey Giblin, P.A. Insights into Macrophage Heterogeneity and cytokine-induced neuroinflammation in major depressive disorder.	10.2174/0929867326666190712091515		Inflammation as the common biological link between depression and cardiovascular diseases: Can carnosine exert a protective role?
negative Regulation: ascorbic acid ---| major depressive disorder	info:doi/10.1016/j.nutres.2016.11.006#body:2	vitamin C has also been used in the treatment of pediatric major depressive disorder .	10.1016/j.nutres.2016.11.006	460	Vitamin C impacts anxiety-like behavior and stress-induced anorexia relative to social environment in SMP30/GNL knockout mice
negative Regulation: ascorbic acid ---| major depressive disorder	info:pmid/16040007#body:114	In small studies, high-dose ascorbic acid supplements (3 g/day) have been shown to reduce severity of major depressive disorder ( ), as well as depressive scores in healthy individuals ( ).	10.1016/j.biopsych.2005.05.009	16040007	Nutrition and Depression: Implications for Improving Mental Health Among Childbearing-Aged Women
negative Regulation: ascorbic acid ---| major depressive disorder	info:pmid/29369301#cont:52	Ascorbic acid can be effective in patients with major depression, generalized anxiety disorder and general medical conditions (Amr et al. 2013, Gautam et al. 2012, Mazloom et al.		29369301	Effects of ascorbic acid on anxiety state and affect in a non-clinical sample
negative Regulation: ascorbic acid ---| major depressive disorder	info:doi/10.2174/1389557514666140428112602#cont:243	Therefore, a randomized, double-blind, placebo-controlled pilot study about antidepressants used to treat pediatric patients suggests that Ascorbic acid may be an effective adjuvant agent in the treatment of major depressive disorder in pediatric patients [75].	10.2174/1389557514666140428112602		Ascorbic acid: Its role in immune system and chronic inflammation diseases
negative Regulation: ascorbic acid ---| major depressive disorder	info:pmid/30074145#abs:5	In the past few decades, scientists have revealed that the deficiency of vitamin C may lead to motor deficit, cognitive impairment and aberrant behaviors, whereas supplement of vitamin C has a potential preventive and therapeutic effect on mental illness, such as major depressive disorder , schizophrenia, anxiety and Alzheimer's disease .	10.1007/s11596-018-1840-210.1007/s11596-018-1840-2	30074145	Preventive and Therapeutic Potential of Vitamin C in Mental Disorders.
positive Regulation: IL4 --+> major depressive disorder	info:pmid/17919797#body:20	In the present study, we examined IL-6 (a pro-inflammatory cytokine), IL-2, interferon-γ (T helper type 1 cell (Th1) cytokines), IL-4 (a Th2 cytokine), and transforming growth factor-β1 (Th3 cytokine) produced by mitogen-stimulated whole blood in major depression patients who had recently attempted suicide, non-suicidal depressive patients, and normal controls.	10.1016/j.pnpbp.2007.08.041	17919797	Differences in cytokines between non-suicidal patients and suicidal patients in major depression
positive Regulation: IL33 --+> major depressive disorder	info:pmid/27054346#abs:4	First, we show that a 2-SNP haplotype in the IL-33 gene (rs11792633 and rs7044343) moderated the link between women's history of childhood abuse and their history of recurrent major depressive disorder , such that the link between childhood abuse and recurrent major depressive disorder was stronger among women with fewer copies of the protective IL-33 CT haplotype.	10.1037/abn000015810.1037/abn0000158	27054346	Cross-species evidence for the role of interleukin-33 in depression risk.
positive Regulation: ATP --+> major depressive disorder	info:pmid/29519610#body:63	ATP participates in the pathogenesis of Major depressive disorder by regulating the activity of ATP-sensitive potassium channels (KATP) and ACF (ATP-utilizing chromatin assembly and remodelling factor) ATP-dependent chromatin-remodelling complex ( ).	10.1016/j.euroneuro.2018.01.009	29519610	A novel mechanism of depression: role for connexins
positive Regulation: ATP --+> major depressive disorder	info:pmid/29178009#cont:261	The release of ATP, Glu, and Ca2+ consequently injures neurons and induces major depressive disorder.	10.1007/s00213-017-4782-7	29178009	Gap junction channels as potential targets for the treatment of major depressive disorder
positive Regulation: ATP --+> major depressive disorder	info:pmid/23644515#cont:509	Together, these results suggest that astrocytic ATP release has a pivotal role in the biological mechanisms of Major depressive disorder.	10.1038/nm.3162	23644515	Astrocyte-derived ATP modulates depressive-like behaviors
positive Regulation: catecholamine --+> major depressive disorder	info:pmid/20558238#body:250	According to the catecholamine theory of affective disorders, low levels of dopamine and norepinephrine both can cause Major depressive disorder.	10.1016/j.pneurobio.2010.06.003	20558238	Depression and the role of genes involved in dopamine metabolism and signalling
positive Regulation: catecholamine --+> major depressive disorder	info:pmid/24416367#cont:250	For example, reduced central serotonin and catecholamine neurotransmission (produced by tryptophan depletion and alpha-methyl-para-tyrosine administration, respectively) have been shown to decrease metabolism in the orbitofrontal cortex and trigger depressive relapse in remitted patients with Major depressive disorder [58–60].	10.1371/journal.pone.0085241	24416367	First-episode medication-naive major depressive disorder is associated with altered resting brain function in the affective network
positive Regulation: catecholamine --+> major depressive disorder	info:pmid/21680027#abs:1	Catecholamine neurotransmission plays an important role in major depression.	10.1016/j.jad.2011.04.01110.1016/j.jad.2011.04.011	21680027	Influence and interaction of genetic polymorphisms in catecholamine neurotransmitter systems and early life stress on antidepressant drug response.
positive Regulation: catecholamine --+> major depressive disorder	info:pmid/31686824#abs:1	IL-6 and catecholamines play roles in the pathophysiology of major depressive disorder .	10.2147/NDT.S19537910.2147/NDT.S195379	31686824	Plasma levels of IL-6 in patients with untreated major depressive disorder: comparison with catecholamine metabolites.
negative Regulation: vitamin D3 ---| major depressive disorder	info:doi/10.1016/j.jns.2017.06.009#body:2	Regarding the first comment: we agree, as already mentioned in the manuscript, that our exploratory study has its limitations and did not reveal major new insights in the role vitamin D3 may have in the treatment of major depression in multiple sclerosis .	10.1016/j.jns.2017.06.009	198	On the ethics of not supplementing low 25-hydroxyvitamin D levels in a controlled study in relapsing remitting multiple sclerosis
negative Regulation: vitamin D3 ---| major depressive disorder	info:pmid/30323603#abs:5	With this inculcation, years later, he discovered that dimethyl fumarate suppressed inflammation, cramping, urticaria, and asthma; and the combination of bupropion, S-adenosylmethionine , vitamin-D3 , yoga, and self-hypnosis relieved major depression.	10.2147/NDT.S16929210.2147/NDT.S169292	30323603	Remitting long-standing major depression in a multiple sclerosis patient with several concurrent conditions.
positive Regulation: acetylcholine --+> major depressive disorder	info:pmid/24083608#cont:54	Acetylcholine is also important in the pathogenesis of major depression.		24083608	Classical neurotransmitters and neuropeptides involved in major depression in a multi-neurotransmitter system: A focus on antidepressant drugs
positive Regulation: acetylcholine --+> major depressive disorder	info:doi/10.1161/CIRCRESAHA.118.313764#cont:128	... major depressive disorder, there were no sex differences during perfusion of acetylcholine alone (−4.9±0.9 major depressive disorder men versus −4.9±0.5 logEC50 major depressive disorder women; P=0.97) or during concurrent NO synthase inhibition (Online Figure IIIB; −5.1±0.7 major depressive disorder men versus −4.4±0.7 logEC50 major depressive disorder women; P=0.51), suggesting that sex doe…	10.1161/CIRCRESAHA.118.313764		Oxidative Stress Contributes to Microvascular Endothelial Dysfunction in Men and Women with Major Depressive Disorder
positive Regulation: acetylcholine --+> major depressive disorder	info:doi/10.1161/CIRCRESAHA.118.313764#cont:141	Thus, scavenging superoxide or inhibiting nicotinamide adenine dinucleotide phosphate oxidase significantly improved the NO-dependent component of acetylcholine-induced dilation in major depressive disorder (Figure 3C and 3F; both P<0.01), indicating that pharmacological suppression of oxidative stress acutely improved NO function within the microvasculature.	10.1161/CIRCRESAHA.118.313764		Oxidative Stress Contributes to Microvascular Endothelial Dysfunction in Men and Women with Major Depressive Disorder
positive Regulation: acetylcholine --+> major depressive disorder	info:doi/10.1161/CIRCRESAHA.118.313764#cont:207	Using this model, and consistent with reports of large artery dysfunction in depression, the present findings demonstrate marked impairments in microvascular acetylcholine-induced dilation in major depressive disorder.	10.1161/CIRCRESAHA.118.313764		Oxidative Stress Contributes to Microvascular Endothelial Dysfunction in Men and Women with Major Depressive Disorder
positive Regulation: acetylcholine --+> major depressive disorder	info:doi/10.1161/CIRCRESAHA.118.313764#cont:208	Nonselective pharmacological inhibition of NO synthase attenuated acetylcholine-induced dilation in HC, but not in major depressive disorder, indicating that a functional absence of NO-mediated dilation contributes to endothelial dysfunction in major depressive disorder.	10.1161/CIRCRESAHA.118.313764		Oxidative Stress Contributes to Microvascular Endothelial Dysfunction in Men and Women with Major Depressive Disorder
negative Regulation: Mg2+ ---| major depressive disorder	info:pmid/25218759#body:145	Mg2+ supplementation has also been shown to have therapeutic value in several major depressive disorder cases ( ).	10.1016/j.neubiorev.2014.08.017	25218759	The role of NMDA receptors in the pathophysiology and treatment of mood disorders
negative Regulation: Mg2+ ---| major depressive disorder	info:pmid/30255749#cont:67	Magnesium deficiency could lead to depression, and it has been pointed out that Magnesium treatment could be effective in treating major depression resulting from intraneuronal Magnesium deficits.	10.2174/1389201019666180925120657	30255749	Food components with the potential to be used in the therapeutic approach of mental diseases
negative Regulation: Mg2+ ---| major depressive disorder	info:pmid/16542786#abs:7	Magnesium treatment is hypothesized to be effective in treating major depression resulting from intraneuronal magnesium deficits.	10.1016/j.mehy.2006.01.047	16542786	Rapid recovery from major depression using magnesium treatment.
positive Regulation: ROS --+> major depressive disorder	info:pmid/11292519#body:115	In conclusion, reactive oxygen species, which play a role in the etiopathogenesis of some neuropsychiatric disorders, may also have an important role in major depression.	10.1016/S0165-0327(00)00199-3	11292519	Antioxidative enzyme activities and lipid peroxidation in major depression: alterations by antidepressant treatments
positive Regulation: ROS --+> major depressive disorder	info:pmid/17227736#body:2	Recently, reactive oxygen species have been suggested to play a role in major depression .	10.1016/j.arcmed.2006.10.005	17227736	Adenosine Deaminase, Nitric Oxide, Superoxide Dismutase, and Xanthine Oxidase in Patients with Major Depression: Impact of Antidepressant Treatment
positive Regulation: ROS --+> major depressive disorder	info:pmid/23872136#body:9	Reactive oxygen species have been suggested to play an important role in the pathogenesis of major depression ( ).	10.1016/j.pbb.2013.07.007	23872136	The antidepressant-like effect of bacopaside I: Possible involvement of the oxidative stress system and the noradrenergic system
positive Regulation: ROS --+> major depressive disorder	info:doi/10.1016/j.pharep.2015.03.001#body:144	Oxygen free radicals play a role in major depression.	10.1016/j.pharep.2015.03.001		Antidepressant-like activity of plumbagin in unstressed and stressed mice
positive Regulation: ROS --+> major depressive disorder	info:pmid/26416673#body:3	Recent studies demonstrate that reactive oxygen species working in concert with the inflammation process play an important role in the pathogenesis of Major depressive disorder .	10.1016/j.bbr.2015.09.031	26416673	Apigenin ameliorates chronic mild stress-induced depressive behavior by inhibiting interleukin-1ß production and NLRP3 inflammasome activation in the rat brain
positive Regulation: ROS --+> major depressive disorder	info:pmid/26348786#body:120	reactive oxygen species/RNS play a fundamental role in aging as well as in the pathogenesis of Major depressive disorder.	10.1016/j.pnpbp.2015.08.016	26348786	The role of oxidative and nitrosative stress in accelerated aging and major depressive disorder
positive Regulation: ROS --+> major depressive disorder	info:pmid/26398399#body:144	Oxygen free radicals play a role in major depression.	10.1016/j.pharep.2015.03.001	26398399	Antidepressant-like activity of plumbagin in unstressed and stressed mice
positive Regulation: ROS --+> major depressive disorder	info:pmid/21103863#cont:26	Reactive oxygen species may play a role in some neuropsychiatric disorders such as major depression.	10.1007/s00213-010-2094-2	21103863	Neuropsychopharmacological effect of sesamol in unpredictable chronic mild stress model of depression: Behavioral and biochemical evidences
positive Regulation: ROS --+> major depressive disorder	info:pmid/26398399#cont:331	Oxygen free radicals play a role in major depression.	10.1016/j.pharep.2015.03.001	26398399	Antidepressant-like activity of plumbagin in unstressed and stressed mice
positive Regulation: ROS --+> major depressive disorder	info:pmid/26186537#cont:234	Forsythia suspense, one of the components of Jie Yu Chu Fan capsule, had been reported to have the ability to prevent reactive oxygen species generation generation, which may contribute to the etiology and progression of major depression [42, 43].	10.1371/journal.pone.0133405	26186537	The functional study of a Chinese herbal compounded antidepressant medicine - jie yu chu fan capsule on chronic unpredictable mild stress mouse model
positive Regulation: NPPB --+> major depressive disorder	info:pmid/20875919#body:47	The new finding in this study is that the plasma concentrations of ANP and BNP increased during exercise in patients with unmedicated major depressive disorder.	10.1016/j.jad.2010.09.002	20875919	Plasma ANP and BNP during exercise in patients with major depressive disorder and in healthy controls
positive Regulation: NPPB --+> major depressive disorder	Admin imported
positive Regulation: serotonin receptor --+> major depressive disorder	info:doi/10.1016/j.mce.2017.02.013#body:30	Many 5-hydroxytryptamine receptor subtypes contribute to the aetiology of major depression and the 5-hydroxytryptamine hypothesis of major depression, which has been at the center of understanding the neurochemical basis of this mental disorder since the 1960s ( ).	10.1016/j.mce.2017.02.013	536	Regulation of G-protein coupled receptor signalling underpinning neurobiology of mood disorders and depression
positive Regulation: serotonin receptor --+> major depressive disorder	info:pmid/29525411#body:291	Indeed, various 5-HT receptors play a critical role in major depressive disorder and antidepressant effects (see Part I).	10.1016/j.euroneuro.2018.01.005	29525411	Can we increase the speed and efficacy of antidepressant treatments? Part II. Glutamatergic and RNA interference strategies
positive Regulation: serotonin receptor --+> major depressive disorder	info:pmid/20816924#body:141	One intriguing possibility involves differences in 5-HT receptor RNA editing which has been associated with both early adversity ( ) and enhanced emotionality in mice ( ), and with major depression in humans ( ).	10.1016/j.neuroscience.2010.08.060	20816924	A developmental characterization of mesolimbocortical serotonergic gene expression changes following early immune challenge
positive Regulation: serotonin receptor --+> major depressive disorder	info:pmid/22037240#body:20	Selective serotonin receptor inhibitors antagonize 5HTT, making more 5HT available in the synaptic space and potentiating serotonergic activity, thereby improving the symptoms of major depressive disorder.	10.1016/j.jamda.2011.09.003	22037240	Do SSRIs Play a Role in Decreasing Bone Mineral Density?
positive Regulation: serotonin receptor --+> major depressive disorder	info:pmid/24995867#body:110	HTR2C encodes a serotonin receptor that has been involved in several mental disorders, including schizophrenia, bipolar disorder, and major depression.	10.1016/j.ajhg.2014.05.011	24995867	Genome-wide Identification and Characterization of Fixed Human-Specific Regulatory Regions
positive Regulation: serotonin receptor --+> major depressive disorder	info:pmid/26687454#body:7	Today, neurobiological basic research as well as clinical studies on serotonin (5-HT) selective reuptake inhibitors have established that disturbances in the ascending 5-HT neuron systems and their collateral networks to the forebrain as well as their many 5-HT receptor subtypes contribute to the etiology of major depression and are targets for treatment .	10.1016/j.tins.2015.11.003	26687454	FGFR1-5-HT1A Heteroreceptor Complexes: Implications for Understanding and Treating Major Depression
positive Regulation: serotonin receptor --+> major depressive disorder	info:pmid/12192620#body:220	Neurochemical alterations of 5-HT1A serotonin receptors have been suggested to play a role in major depression and suicidality.		12192620	Neurotransmitter receptor-mediated activation of G-proteins in brains of suicide victims with mood disorders: selective supersensitivity of alpha(2A)-adrenoceptors.
positive Regulation: serotonin receptor --+> major depressive disorder	info:embase/2015893642#cont:229	Indeed, various serotonin receptors play a critical role in major depressive disorder and antidepressant effects [163].			Novel therapeutic strategies in major depression: Focus on RNAi and ketamine
positive Regulation: serotonin receptor --+> major depressive disorder	info:doi/10.2174/1570159X16666180302120322#cont:86	Various 5-HT receptors have been implicated to play a role in major depressive disorder and the recently approved novel drug vortioxetine not only acts as selective serotonin reuptake inhibitor but also modulates the functions of various 5-HT receptors [22, 23].	10.2174/1570159X16666180302120322		Mitochondria: A connecting link in the major depressive disorder jigsaw
negative Regulation: arginase ---| major depressive disorder	info:pmid/25560770#body:130	In conclusion, increased arginase activity, PDE5 overexpression and oxidative stress may directly reduce nitric oxide-cGMP bioavailability in Major depression, thus contributing to platelet hyperaggregability and to the increased thrombotic risk in this population.	10.1016/j.jpsychires.2014.12.009	25560770	Major depression induces oxidative stress and platelet hyperaggregability

## Sheet: MDD Regulators
Name	Description	Object Type	Total Connectivity	mT
major depressive disorder		Disease	3569	NaN
APP	amyloid beta precursor protein	Protein	14731	NaN
CLDN5	claudin 5	Protein	1322	NaN
P2RX7	purinergic receptor P2X 7	Protein	9237	NaN
NDST3	N-deacetylase and N-sulfotransferase 3	Protein	44	NaN
EGFR	epidermal growth factor receptor	Protein	20751	NaN
TNF	tumor necrosis factor	Protein	30762	NaN
GSK3B	glycogen synthase kinase 3 beta	Protein	13547	NaN
XDH	xanthine dehydrogenase	Protein	2929	NaN
CREB1	cAMP responsive element binding protein 1	Protein	7767	NaN
ADCY6	adenylate cyclase 6	Protein	619	NaN
MAPT	microtubule associated protein tau	Protein	4891	NaN
TNFAIP3	TNF alpha induced protein 3	Protein	967	NaN
CRH	corticotropin releasing hormone	Protein	4537	NaN
CRHBP	corticotropin releasing hormone binding protein	Protein	623	NaN
KL	klotho	Protein	2563	NaN
CRHR1	corticotropin releasing hormone receptor 1	Protein	6111	NaN
CC2D1A	coiled-coil and C2 domain containing 1A	Protein	221	1.00867
PMCH	pro-melanin concentrating hormone	Protein	991	NaN
ADIPOQ	adiponectin, C1Q and collagen domain containing	Protein	6664	NaN
PRPF8	pre-mRNA processing factor 8	Protein	293	NaN
BDNF	brain derived neurotrophic factor	Protein	9224	NaN
AR	androgen receptor	Protein	13205	-1.20308
CCK	cholecystokinin	Protein	2909	NaN
SERPINE1	serpin family E member 1	Protein	5701	NaN
PTGS2	prostaglandin-endoperoxide synthase 2	Protein	15583	NaN
TPH1	tryptophan hydroxylase 1	Protein	1875	NaN
SLC1A2	solute carrier family 1 member 2	Protein	1735	NaN
MKI67	marker of proliferation Ki-67	Protein	4041	NaN
CHRNA7	cholinergic receptor nicotinic alpha 7 subunit	Protein	4491	NaN
SLC1A7	solute carrier family 1 member 7	Protein	78	NaN
MIR335	microRNA 335	Protein	826	NaN
FKBP5	FK506 binding protein 5	Protein	1187	NaN
IL33	interleukin 33	Protein	3947	NaN
ADRB2	adrenoceptor beta 2	Protein	11155	NaN
RSRC1	arginine and serine rich coiled-coil 1	Protein	75	NaN
NR3C2	nuclear receptor subfamily 3 group C member 2	Protein	4034	NaN
CSF2	colony stimulating factor 2	Protein	6813	NaN
VAMP1	vesicle associated membrane protein 1	Protein	204	NaN
AP2B1	adaptor related protein complex 2 subunit beta 1	Protein	267	NaN
BMP7	bone morphogenetic protein 7	Protein	2849	-1.17162
TRH	thyrotropin releasing hormone	Protein	1988	NaN
FLOT1	flotillin 1	Protein	735	NaN
SYN1	synapsin I	Protein	1031	NaN
GDNF	glial cell derived neurotrophic factor	Protein	3620	NaN
SLC6A2	solute carrier family 6 member 2	Protein	9444	NaN
GFAP	glial fibrillary acidic protein	Protein	3990	NaN
SLC6A3	solute carrier family 6 member 3	Protein	12102	NaN
USP46	ubiquitin specific peptidase 46	Protein	159	-1.06667
SLC6A4	solute carrier family 6 member 4	Protein	23434	NaN
ZNF34	zinc finger protein 34	Protein	10	NaN
PDLIM5	PDZ and LIM domain 5	Protein	306	NaN
RPLP0	ribosomal protein lateral stalk subunit P0	Protein	349	NaN
TAAR1	trace amine associated receptor 1	Protein	3491	NaN
TACR1	tachykinin receptor 1	Protein	17275	NaN
AGER	advanced glycosylation end-product specific receptor	Protein	4364	NaN
F2RL3	F2R like thrombin or trypsin receptor 3	Protein	1801	NaN
HOMER1	homer scaffold protein 1	Protein	842	NaN
LMX1B	LIM homeobox transcription factor 1 beta	Protein	527	NaN
HTR1A	5-hydroxytryptamine receptor 1A	Protein	20338	NaN
HTR1B	5-hydroxytryptamine receptor 1B	Protein	3240	NaN
DAOA	D-amino acid oxidase activator	Protein	66	NaN
HTR2A	5-hydroxytryptamine receptor 2A	Protein	19158	NaN
HTR2C	5-hydroxytryptamine receptor 2C	Protein	11667	NaN
CDK16	cyclin dependent kinase 16	Protein	256	NaN
HTR3A	5-hydroxytryptamine receptor 3A	Protein	4192	NaN
HTR4	5-hydroxytryptamine receptor 4	Protein	6712	NaN
SOCS1	suppressor of cytokine signaling 1	Protein	2448	NaN
PDE5A	phosphodiesterase 5A	Protein	6305	NaN
HTR7	5-hydroxytryptamine receptor 7	Protein	5757	NaN
PPARG	peroxisome proliferator activated receptor gamma	Protein	14467	NaN
GJA1	gap junction protein alpha 1	Protein	5553	NaN
PDE4A	phosphodiesterase 4A	Protein	3059	NaN
PDE4B	phosphodiesterase 4B	Protein	3524	NaN
TSPYL1	TSPY like 1	Protein	75	NaN
SLC16A2	solute carrier family 16 member 2	Protein	526	NaN
ABCC1	ATP binding cassette subfamily C member 1	Protein	2253	NaN
NGF	nerve growth factor	Protein	7772	NaN
EPO	erythropoietin	Protein	5812	NaN
JAK3	Janus kinase 3	Protein	10182	NaN
TBX1	T-box 1	Protein	871	NaN
CNTNAP2	contactin associated protein like 2	Protein	485	NaN
STAG1	stromal antigen 1	Protein	127	NaN
MIRLET7D	microRNA let-7d	Protein	666	NaN
ABCA13	ATP binding cassette subfamily A member 13	Protein	55	NaN
PTEN	phosphatase and tensin homolog	Protein	8615	NaN
MIRLET7F1	microRNA let-7f-1	Protein	644	NaN
GLO1	glyoxalase I	Protein	996	NaN
ERBB4	erb-b2 receptor tyrosine kinase 4	Protein	2080	NaN
IDO1	indoleamine 2,3-dioxygenase 1	Protein	4124	NaN
SLC38A1	solute carrier family 38 member 1	Protein	320	NaN
INS	insulin	Protein	18319	NaN
BICC1	BicC family RNA binding protein 1	Protein	169	NaN
MIR124-1	microRNA 124-1	Protein	2613	NaN
GLUL	glutamate-ammonia ligase	Protein	1781	NaN
C4A	complement C4A (Rodgers blood group)	Protein	615	NaN
C4B	complement C4B (Chido blood group)	Protein	631	NaN
S100A10	S100 calcium binding protein A10	Protein	533	NaN
NRG1	neuregulin 1	Protein	3488	NaN
NOS1	nitric oxide synthase 1	Protein	5035	NaN
NLRP3	NLR family pyrin domain containing 3	Protein	5201	NaN
S100B	S100 calcium binding protein B	Protein	2439	NaN
SMPD1	sphingomyelin phosphodiesterase 1	Protein	1797	NaN
ESD	esterase D	Protein	111	NaN
ESR1	estrogen receptor 1	Protein	14563	NaN
NPY	neuropeptide Y	Protein	4961	NaN
ESR2	estrogen receptor 2	Protein	8614	NaN
NOTCH4	notch 4	Protein	863	NaN
PRIMA1	proline rich membrane anchor 1	Protein	195	NaN
NCAM1	neural cell adhesion molecule 1	Protein	3011	NaN
MIR155	microRNA 155	Protein	4335	NaN
SCG3	secretogranin III	Protein	161	NaN
KCNK2	potassium two pore domain channel subfamily K member 2	Protein	855	NaN
MIR16-1	microRNA 16-1	Protein	1942	NaN
GNAS	GNAS complex locus	Protein	2955	NaN
MIR182	microRNA 182	Protein	1956	NaN
HLA-C	major histocompatibility complex, class I, C	Protein	723	NaN
IFNA2	interferon alpha 2	Protein	1154	NaN
DPYSL2	dihydropyrimidinase like 2	Protein	943	NaN
NPPA	natriuretic peptide A	Protein	4854	NaN
NPPB	natriuretic peptide B	Protein	3198	NaN
IFNG	interferon gamma	Protein	16548	NaN
DRD2	dopamine receptor D2	Protein	16831	NaN
MTOR	mechanistic target of rapamycin kinase	Protein	17767	NaN
CYP2D6	cytochrome P450 family 2 subfamily D member 6	Protein	2583	NaN
PEX5L	peroxisomal biogenesis factor 5 like	Protein	137	NaN
SLC6A15	solute carrier family 6 member 15	Protein	84	NaN
NAT8L	N-acetyltransferase 8 like	Protein	142	NaN
MAOA	monoamine oxidase A	Protein	3410	NaN
MAOB	monoamine oxidase B	Protein	3140	NaN
PRKCG	protein kinase C gamma	Protein	1191	NaN
ZNF603P	zinc finger protein 603, pseudogene	Protein	6	NaN
CACNA1C	calcium voltage-gated channel subunit alpha1 C	Protein	2113	NaN
NTRK3	neurotrophic receptor tyrosine kinase 3	Protein	1239	NaN
REL	REL proto-oncogene, NF-kB subunit	Protein	2124	NaN
MAPK1	mitogen-activated protein kinase 1	Protein	21501	NaN
MAPK3	mitogen-activated protein kinase 3	Protein	8042	NaN
FOXP2	forkhead box P2	Protein	769	NaN
MIR34B	microRNA 34b	Protein	748	NaN
REN	renin	Protein	14362	NaN
FBXL4	F-box and leucine rich repeat protein 4	Protein	139	NaN
MIR9-1	microRNA 9-1	Protein	2382	NaN
CCL22	C-C motif chemokine ligand 22	Protein	1559	2.76486
DAB1	DAB1, reelin adaptor protein	Protein	637	NaN
CXCL5	C-X-C motif chemokine ligand 5	Protein	1679	NaN
AVPR1B	arginine vasopressin receptor 1B	Protein	2751	NaN
CX3CL1	C-X3-C motif chemokine ligand 1	Protein	2866	NaN
FAAH	fatty acid amide hydrolase	Protein	7832	NaN
MIR491	microRNA 491	Protein	307	NaN
GRIN3A	glutamate ionotropic receptor NMDA type subunit 3A	Protein	350	NaN
FABP2	fatty acid binding protein 2	Protein	540	NaN
ISG15	ISG15 ubiquitin-like modifier	Protein	1492	1.45196
PRL	prolactin	Protein	6771	NaN
PCLO	piccolo presynaptic cytomatrix protein	Protein	283	NaN
RPL26L1	ribosomal protein L26 like 1	Protein	97	NaN
PRNP	prion protein	Protein	3574	NaN
TGFB1	transforming growth factor beta 1	Protein	21044	NaN
NSFL1C	NSFL1 cofactor	Protein	95	NaN
GPR37	G protein-coupled receptor 37	Protein	352	NaN
GPR39	G protein-coupled receptor 39	Protein	390	NaN
SRD5A1	steroid 5 alpha-reductase 1	Protein	3043	NaN
TH	tyrosine hydroxylase	Protein	3517	NaN
VLDLR	very low density lipoprotein receptor	Protein	969	NaN
IL1B	interleukin 1 beta	Protein	19501	NaN
TRPV1	transient receptor potential cation channel subfamily V member 1	Protein	14175	NaN
m_Il1	interleukin 1 complex	Protein	538	NaN
IL2	interleukin 2	Protein	10096	NaN
RELN	reelin	Protein	1700	NaN
FGF21	fibroblast growth factor 21	Protein	2368	NaN
IL4	interleukin 4	Protein	10288	NaN
BAG1	BCL2 associated athanogene 1	Protein	863	NaN
IL6	interleukin 6	Protein	24234	NaN
NLGN2	neuroligin 2	Protein	261	NaN
OPRL1	opioid related nociceptin receptor 1	Protein	8562	NaN
OPRM1	opioid receptor mu 1	Protein	18278	NaN
GAD1	glutamate decarboxylase 1	Protein	1618	NaN
SIGMAR1	sigma non-opioid intracellular receptor 1	Protein	3313	NaN
EHD3	EH domain containing 3	Protein	81	NaN
GAD2	glutamate decarboxylase 2	Protein	1029	NaN
GRIA2	glutamate ionotropic receptor AMPA type subunit 2	Protein	1724	NaN
SST	somatostatin	Protein	4238	NaN
MEFV	MEFV, pyrin innate immunity regulator	Protein	731	NaN
SLC17A7	solute carrier family 17 member 7	Protein	695	NaN
DCC	DCC netrin 1 receptor	Protein	1026	NaN
GRIN1	glutamate ionotropic receptor NMDA type subunit 1	Protein	1708	NaN
GRIN2A	glutamate ionotropic receptor NMDA type subunit 2A	Protein	1460	NaN
GRIN2B	glutamate ionotropic receptor NMDA type subunit 2B	Protein	3745	NaN
MEN1	menin 1	Protein	1475	NaN
GRIN2C	glutamate ionotropic receptor NMDA type subunit 2C	Protein	1012	NaN
GALR1	galanin receptor 1	Protein	591	NaN
NR3C1	nuclear receptor subfamily 3 group C member 1	Protein	16311	NaN
TLR4	toll like receptor 4	Protein	9581	NaN
ACE	angiotensin I converting enzyme	Protein	6084	NaN
MGLL	monoglyceride lipase	Protein	1494	NaN
MET	MET proto-oncogene, receptor tyrosine kinase	Protein	13279	NaN
GRM5	glutamate metabotropic receptor 5	Protein	10503	NaN
CAT	catalase	Protein	6852	NaN
OXT	oxytocin/neurophysin I prepropeptide	Protein	4734	NaN
IL18	interleukin 18	Protein	5769	NaN
WT1	Wilms tumor 1	Protein	2614	NaN
SIRT1	sirtuin 1	Protein	7146	NaN
DCANP1	dendritic cell associated nuclear protein	Protein	13	NaN
EGF	epidermal growth factor	Protein	9351	NaN
GLP2R	glucagon like peptide 2 receptor	Protein	430	NaN

## Sheet: Mega-analysis
geneName	beRandomEffectsModel	nStudy	abs_Z	mT	mSE	LL	UL	Z	p1	ISq	PValue_Q	Constant	nSample	Country	studyAge
ABCA13	0	3	40.2129	-1.97353	0.0490771	-2.06972	-1.87734	-40.2129	0	0	0.898915	0.500461	0.311879	0.244442	0.707214
ABCC1	0	3	3.18952	0.714854	0.224126	0.275567	1.15414	3.18952	0.000712558	0	0.830782	0.50063	0.0387523	0.646909	0.0267928
ACE	0	4	1.71809	-0.241774	0.140722	-0.517589	0.034042	-1.71809	0.04289	0	0.811603	0.501078	0.0729694	0.01493	0.410237
ADCY6	0	4	1.37996	-0.297317	0.215454	-0.719607	0.124973	-1.37996	0.0838002	0	0.89786	0.500187	0.761916	0.36108	0.494496
ADIPOQ	1	4	1.03923	-0.44071	0.424071	-1.27189	0.39047	-1.03923	0.149348	32.4764	0.217441	0.500086	0.41961	0.271051	0.90141
ADRB2	0	4	1.65451	-0.485688	0.293554	-1.06105	0.0896778	-1.65451	0.049012	0	0.973136	0.501219	0.322612	0.0878356	0.475239
AGER	0	4	1.34888	-0.155885	0.115566	-0.382395	0.0706252	-1.34888	0.0886883	0	0.718103	0.501368	0.226059	0.0573278	0.464266
AP2B1	1	4	1.05456	-0.279357	0.264904	-0.798569	0.239856	-1.05456	0.145814	48.0346	0.123188	0.500125	0.627002	0.0363731	0.918586
APP	0	4	2.52203	-0.471875	0.187102	-0.838595	-0.105156	-2.52203	0.00583407	0	0.680599	0.499031	0.978183	0.38155	0.994531
AR	1	4	3.15015	-1.20308	0.381911	-1.95163	-0.454533	-3.15015	0.00081592	69.4742	0.0200885	0.500615	0.296906	0.320968	0.438016
AVPR1B	0	4	0.669858	0.0535258	0.0799063	-0.10309	0.210142	0.669858	0.251474	0	0.762468	0.500509	0.232163	0.385923	0.110422
BAG1	0	4	1.56419	-0.280689	0.179448	-0.632407	0.0710279	-1.56419	0.058887	0	0.670671	0.499697	0.932274	0.347292	0.796972
BDNF	0	4	1.03481	-0.290308	0.280543	-0.840172	0.259556	-1.03481	0.150379	0	0.929003	0.499476	0.999922	0.000389103	0.999987
BICC1	0	4	17.5861	-0.259492	0.0147555	-0.288413	-0.230571	-17.5861	0	0	0.922954	0.500814	0.433275	0.015504	0.823459
BMP7	0	4	57.0307	-1.17162	0.0205438	-1.21189	-1.13136	-57.0307	0	27.7443	0.24552	0.500541	0.562539	0.142356	0.13019
C4A	1	4	1.58331	0.375806	0.237355	-0.0894101	0.841022	1.58331	0.0566758	43.6157	0.14977	0.500882	0.0682984	0.410418	0.0571195
C4B	1	4	1.46659	0.184265	0.125642	-0.0619928	0.430522	1.46659	0.0712439	48.3078	0.121567	0.501045	0.0497926	0.26121	0.0317617
CACNA1C	0	4	1.06875	0.109894	0.102824	-0.0916421	0.311429	1.06875	0.142591	0	0.921183	0.501432	0.0323882	0.0678819	0.616713
CAT	0	4	6.02218	-0.529129	0.0878634	-0.701342	-0.356917	-6.02218	8.60402e-10	0	0.597532	0.49961	0.8666	0.52679	0.943325
CC2D1A	0	4	3.79368	1.00867	0.265881	0.48754	1.52979	3.79368	7.42154e-05	0	0.872589	0.499722	0.811637	0.5754	0.210633
CCK	0	4	33.9231	-0.471345	0.0138945	-0.498578	-0.444112	-33.9231	0	0	0.983633	0.500879	0.0457586	0.229716	0.400258
CCL22	0	4	2.86276	2.76486	0.9658	0.871889	4.65782	2.86276	0.00209982	0	0.649155	0.500491	0.168449	0.255267	0.0660106
CDK16	0	4	4.18704	0.654905	0.156412	0.348337	0.961473	4.18704	1.41306e-05	0	0.717547	0.500063	0.737727	0.418758	0.0251339
CHRNA7	0	4	1.46992	-0.181677	0.123597	-0.423927	0.0605726	-1.46992	0.070792	0	0.590397	0.502774	0.151406	0.0667929	0.014936
CLDN5	0	4	1.09578	-0.27416	0.250197	-0.764545	0.216226	-1.09578	0.136588	0	0.965193	0.50134	0.067489	0.00621785	0.0151075
CNTNAP2	1	4	1.49802	-0.00974573	0.00650573	-0.022497	0.00300551	-1.49802	0.0670638	92.1006	2.85786e-08	0.501342	0.867526	0.00456871	0.910053
CREB1	1	4	2.24343	0.710322	0.316624	0.0897394	1.33091	2.24343	0.0124347	45.7949	0.136588	0.500245	0.372627	0.27631	0.487723
CRH	0	4	13.875	-0.0507798	0.00365981	-0.057953	-0.0436065	-13.875	0	0	0.735923	0.500923	0.0436807	0.101771	0.115057
CRHBP	1	4	4.33509	-0.330827	0.0763137	-0.480402	-0.181252	-4.33509	7.28502e-06	76.7966	0.00479241	0.500471	0.812639	0.0241476	0.954572
CRHR1	0	4	21.8978	0.137861	0.00629565	0.125521	0.1502	21.8978	0	0	0.972623	0.501555	0.0815714	0.710103	4.87046e-05
CSF2	0	4	8.24676	-0.104635	0.012688	-0.129503	-0.0797663	-8.24676	1.11022e-16	0	0.824296	0.500207	0.936106	0.0368258	0.898725
CX3CL1	0	4	1.37632	0.339512	0.246682	-0.143984	0.823009	1.37632	0.0843616	4.92065	0.368301	0.500807	0.24348	0.139276	0.101635
CXCL5	0	4	10.0116	0.122952	0.0122809	0.0988813	0.147023	10.0116	0	0	0.978512	0.500306	0.943846	0.0157959	0.982351
CYP2D6	0	4	1.13434	-0.192662	0.169845	-0.525559	0.140235	-1.13434	0.128327	0	0.836138	0.500825	0.321173	0.114879	0.551281
DAB1	0	4	1.45463	-0.0313899	0.0215793	-0.0736854	0.0109056	-1.45463	0.0728861	0	0.677618	0.499825	0.978047	0.107329	0.986727
DAOA	0	3	6.18684	0.058423	0.0094431	0.0399145	0.0769315	6.18684	3.06908e-10	0	0.920714	0.499363	0.877903	0.531531	0.952087
DCANP1	1	3	1.48575	1.53919	1.03596	-0.491305	3.56968	1.48575	0.0686725	60.0044	0.0820625	0.50058	0.38013	0.247835	0.107103
DCC	1	4	1.23233	0.0827089	0.067116	-0.0488385	0.214256	1.23233	0.108913	92.5653	8.97655e-09	0.496547	0.99978	0.813567	0.999951
DPYSL2	0	4	0.928234	-0.228905	0.246602	-0.712246	0.254436	-0.928234	0.176643	0	0.953678	0.500342	0.243704	0.442278	0.382973
DRD2	0	4	10.6667	0.0452159	0.00423898	0.0369075	0.0535243	10.6667	0	0	0.574277	0.501339	0.40088	0.000568509	0.102148
EGF	0	4	6.47672	-0.668363	0.103195	-0.870625	-0.466101	-6.47672	4.68698e-11	0	0.960913	0.500055	0.994427	0.0498813	0.983407
EGFR	0	4	3.48384	-0.53213	0.152742	-0.831505	-0.232755	-3.48384	0.000247133	0	0.808446	0.500544	0.361838	0.191933	0.90791
EHD3	0	4	6.50663	0.156335	0.024027	0.109242	0.203428	6.50663	3.84265e-11	0	0.875274	0.501744	0.00308347	0.00314082	0.0205605
EPO	0	4	1.42779	-0.257821	0.180573	-0.611743	0.096102	-1.42779	0.0766757	0	0.864183	0.500488	0.543642	0.135626	0.770025
ERBB4	0	4	1.40549	-0.0912674	0.0649362	-0.218542	0.0360076	-1.40549	0.0799374	0	0.762389	0.501391	0.0137532	0.426442	0.00291379
ESD	0	4	118.933	-0.252084	0.00211955	-0.256238	-0.24793	-118.933	0	0	0.893197	0.499993	0.87065	0.249997	0.794459
ESR1	1	4	1.6152	-0.630933	0.390623	-1.39655	0.134687	-1.6152	0.0531338	49.3554	0.115385	0.500637	0.642921	0.125764	0.302539
ESR2	0	4	19.5409	-0.0766024	0.0039201	-0.0842858	-0.068919	-19.5409	0	0	0.680511	0.499998	0.967536	0.0133283	0.99961
F2RL3	0	4	2.30591	0.0834756	0.0362007	0.0125222	0.154429	2.30591	0.0105578	0	0.989078	0.499814	0.880336	0.00521709	0.987229
FAAH	1	4	1.23775	0.254095	0.205289	-0.148271	0.656461	1.23775	0.107905	80.0065	0.00181246	0.500966	0.602015	0.042937	0.173594
FABP2	0	4	2.46717	0.280048	0.11351	0.0575689	0.502527	2.46717	0.00680925	0	0.402379	0.501438	0.445201	0.00794218	0.193515
FBXL4	0	4	1.28408	-0.117582	0.0915694	-0.297058	0.061894	-1.28408	0.0995578	0	0.523389	0.498661	0.999592	0.0158655	0.999601
FGF21	0	4	1.9434	0.0361401	0.0185963	-0.000308621	0.0725888	1.9434	0.0259837	0	0.900732	0.499913	0.922467	0.00740804	0.969793
FKBP5	0	4	1.61892	0.453606	0.28019	-0.0955664	1.00278	1.61892	0.0527319	0	0.974453	0.499861	0.568627	0.341548	0.814238
FLOT1	0	4	2.24005	0.448954	0.200421	0.056128	0.841779	2.24005	0.0125438	0	0.97702	0.500897	0.0556056	0.0622126	0.110677
FOXP2	0	3	1.39102	-0.151025	0.108572	-0.363827	0.0617757	-1.39102	0.0821102	0	0.429051	0.500533	0.338124	0.424547	0.148197
GAD1	0	4	1.61157	-0.200182	0.124215	-0.443644	0.0432802	-1.61157	0.0535276	0	0.923962	0.500546	0.664934	0.0391256	0.828463
GAD2	1	4	1.00181	-0.563744	0.562726	-1.66669	0.5392	-1.00181	0.158218	98.0865	0	0.500384	0.319287	0.187546	0.319012
GALR1	0	4	4.59578	0.162695	0.0354009	0.0933092	0.232081	4.59578	2.15562e-06	0	0.957407	0.499241	0.99816	0.0835829	0.959688
GDNF	0	4	11.1174	-0.188469	0.0169526	-0.221696	-0.155242	-11.1174	0	0	0.931044	0.503296	0.0504084	0.00089343	0.0184968
GFAP	0	4	0.996606	0.169074	0.16965	-0.163439	0.501587	0.996606	0.159478	0	0.957867	0.499257	0.985141	0.0724557	0.99251
GJA1	0	4	1.96188	-0.385547	0.19652	-0.770725	-0.000368526	-1.96188	0.0248885	0	0.974668	0.500639	0.71869	0.0206168	0.881016
GLO1	0	4	1.81711	-0.270778	0.149016	-0.562849	0.0212926	-1.81711	0.0346	20.478	0.287096	0.499597	0.865056	0.107089	0.989769
GLP2R	0	4	0.388667	-0.0556178	0.143099	-0.336092	0.224856	-0.388667	0.348761	0	0.933421	0.501426	0.062293	0.0578709	0.062587
GLUL	0	4	10.697	0.388808	0.0363473	0.317568	0.460049	10.697	0	0	0.76801	0.501212	0.129899	0.0314908	0.512727
GNAS	1	4	1.02619	0.0373203	0.0363679	-0.0339607	0.108601	1.02619	0.152401	91.7961	5.6791e-08	0.500197	0.106088	0.426805	0.856174
GPR37	0	4	2.48688	0.650776	0.261684	0.137876	1.16368	2.48688	0.00644347	0	0.966131	0.500124	0.664334	0.130332	0.427327
GPR39	0	4	1.32873	-0.158791	0.119506	-0.393022	0.07544	-1.32873	0.091968	0	0.83939	0.500337	0.457605	0.108955	0.613878
GRIA2	1	4	0.57712	0.0329366	0.0570707	-0.0789219	0.144795	0.57712	0.281929	91.1559	2.05881e-07	0.50203	0.0690502	0.0189718	0.0562799
GRIN1	0	4	32.8821	-0.17265	0.00525057	-0.182941	-0.162359	-32.8821	0	0	0.795781	0.500532	0.0766403	0.306802	0.816365
GRIN2A	1	4	1.2153	-0.202562	0.166677	-0.529248	0.124125	-1.2153	0.112126	95.3105	8.31557e-14	0.500503	0.790691	0.0512173	0.96656
GRIN2B	0	4	0.276629	0.0147396	0.0532829	-0.089695	0.119174	0.276629	0.391032	0	0.908966	0.499337	0.832074	0.266436	0.996034
GRIN2C	0	4	2.15611	-0.0881293	0.0408741	-0.168242	-0.00801602	-2.15611	0.0155373	0	0.596948	0.500741	0.688308	0.0552976	0.871114
GRIN3A	0	3	70.4949	-0.220223	0.00312395	-0.226346	-0.2141	-70.4949	0	0	0.511094	0.500482	0.73977	0.127252	0.276854
GRM5	0	4	16.2386	0.35489	0.0218548	0.312055	0.397726	16.2386	0	0	0.978071	0.500363	0.584695	0.10076	0.374583
GSK3B	1	4	1.82138	-0.386198	0.212036	-0.801788	0.0293925	-1.82138	0.0342746	37.0958	0.189503	0.500144	0.343694	0.436833	0.615194
HLA-C	0	4	1.6851	0.344298	0.204319	-0.0561665	0.744763	1.6851	0.0459843	0	0.975113	0.499772	0.946715	0.134546	0.744344
HOMER1	0	4	3.58486	0.656275	0.183069	0.297461	1.01509	3.58486	0.00016863	26.4999	0.252784	0.499738	0.686644	0.568661	0.281187
HTR1A	0	4	0.593148	-0.198129	0.33403	-0.852827	0.456569	-0.593148	0.276541	0	0.98401	0.50042	0.477495	0.185481	0.811141
HTR1B	1	4	1.54918	-0.106631	0.0688306	-0.241539	0.0282772	-1.54918	0.0606697	92.3659	1.50125e-08	0.500222	0.432303	0.0163533	0.991323
HTR2A	0	4	0.893971	0.173987	0.194622	-0.207473	0.555447	0.893971	0.185669	0	0.914861	0.500574	0.438668	0.100999	0.629524
HTR2C	0	4	4.70564	0.127843	0.027168	0.0745936	0.181092	4.70564	1.26534e-06	0	0.998279	0.500674	0.954829	0.00182124	0.910777
HTR3A	0	4	1.47556	0.2692	0.182439	-0.0883804	0.62678	1.47556	0.0700308	0	0.905044	0.499516	0.981192	0.00452914	0.955041
HTR4	0	4	17.5983	-0.055712	0.00316576	-0.0619169	-0.0495071	-17.5983	0	0	0.406214	0.500872	0.201905	0.00555946	0.584623
HTR7	0	4	0.713956	-0.0011761	0.0016473	-0.00440481	0.00205261	-0.713956	0.237627	0	0.492968	0.503176	0.193302	0.00090218	0.0663584
IDO1	0	4	1.22535	0.490623	0.400395	-0.294152	1.2754	1.22535	0.110222	0	0.995593	0.50026	0.368144	0.113584	0.728431
IFNA2	0	4	1.08391	-0.118282	0.109125	-0.332168	0.0956042	-1.08391	0.139203	0	0.406941	0.499815	0.494671	0.566618	0.922044
IFNG	0	4	5.54518	0.0776946	0.0140112	0.0502327	0.105157	5.54518	1.46827e-08	0	0.968777	0.499846	0.452536	0.34096	0.867076
IL18	0	4	1.38249	-0.490256	0.354619	-1.18531	0.204797	-1.38249	0.0834112	0	0.818072	0.499195	0.991622	0.0717713	0.988496
IL1B	0	4	1.32209	-0.475	0.359279	-1.17919	0.229187	-1.32209	0.0930686	0	0.709199	0.500142	0.351415	0.10935	0.883867
IL2	0	4	5.45996	0.0770977	0.0141206	0.0494214	0.104774	5.45996	2.38119e-08	0	0.83777	0.499987	0.900137	0.105881	0.75672
IL33	0	4	2.48482	-0.759915	0.305823	-1.35933	-0.160502	-2.48482	0.00648085	0	0.938246	0.499452	0.981741	0.190855	0.986006
IL4	0	4	4.99363	-0.0916126	0.0183459	-0.127571	-0.0556547	-4.99363	2.96273e-07	0	0.985775	0.50044	0.340253	0.0236307	0.959429
IL6	0	4	0.857704	0.267964	0.312421	-0.34438	0.880309	0.857704	0.195528	0	0.996899	0.500419	0.238052	0.358928	0.0578642
INS	0	4	0.729135	-0.0124086	0.0170183	-0.0457644	0.0209472	-0.729135	0.232959	0	0.844162	0.50217	0.0847466	0.0217577	0.160826
ISG15	0	4	2.80207	1.45196	0.518175	0.436339	2.46758	2.80207	0.0025388	0	0.905299	0.500358	0.0616189	0.606056	0.0137251
JAK3	0	4	27.5794	0.121526	0.00440639	0.112889	0.130162	27.5794	0	0	0.538513	0.50122	0.0410655	0.0906543	0.383807
KCNK2	0	4	50.6118	-0.858819	0.0169687	-0.892077	-0.82556	-50.6118	0	1.38635	0.385168	0.500088	0.863848	0.00120343	0.998074
KL	0	4	1.12344	-0.258133	0.22977	-0.708483	0.192217	-1.12344	0.130625	0	0.7014	0.500731	0.98676	0.000278946	0.999898
LMX1B	0	4	1.11828	-0.131697	0.117767	-0.36252	0.0991273	-1.11828	0.131724	0	0.998385	0.501066	0.216903	0.119129	0.140353
MAOA	0	4	2.53008	-0.649243	0.256609	-1.1522	-0.146289	-2.53008	0.00570175	0	0.874013	0.49944	0.775468	0.735838	0.996721
MAOB	0	4	1.79518	0.285991	0.15931	-0.0262568	0.598239	1.79518	0.0363122	0	0.778153	0.500062	0.303907	0.213335	0.931578
MAPK1	0	4	2.28595	0.491856	0.215165	0.0701321	0.913579	2.28595	0.0111287	0	0.958733	0.501118	0.136064	0.00195605	0.966623
MAPK3	0	4	1.51132	0.22455	0.148579	-0.0666644	0.515764	1.51132	0.0653536	0	0.988547	0.500456	0.220683	0.29574	0.295094
MAPT	0	4	21.8634	-0.41161	0.0188264	-0.44851	-0.37471	-21.8634	0	0	0.550607	0.50172	0.768356	0.00441775	0.51334
MEFV	0	4	0.811315	-0.000811306	0.00099999	-0.00277129	0.00114867	-0.811315	0.208592	0	0.973022	0.499971	0.882052	0.0600966	0.993756
MEN1	1	4	2.20111	0.561402	0.255054	0.0614959	1.06131	2.20111	0.0138641	59.0572	0.0621661	0.500045	0.605201	0.467571	0.108183
MET	1	4	1.60582	-0.840725	0.523547	-1.86688	0.185428	-1.60582	0.0541562	90.6328	5.16633e-07	0.500706	0.173304	0.216814	0.825315
MGLL	0	4	2.98056	-0.530345	0.177935	-0.879097	-0.181594	-2.98056	0.00143859	0	0.710309	0.501421	0.00246185	0.564871	0.159365
MIR124-1	0	3	0.788643	0.201445	0.255432	-0.299203	0.702093	0.788643	0.21516	0	0.985498	0.503276	0.000688527	0.19211	0.000693035
MIR155	0	3	1.671	1.56765	0.938149	-0.271126	3.40642	1.671	0.0473609	0	0.923293	0	1	1	1
MIRLET7D	0	3	0.762334	0.225514	0.29582	-0.354293	0.80532	0.762334	0.22293	0	0.632065	1	1	0	1
MKI67	0	4	2.22153	0.369421	0.166292	0.0434895	0.695353	2.22153	0.0131577	0	0.50248	0.499812	0.982362	0.0192258	0.612271
MTOR	0	4	1.1745	0.153286	0.130512	-0.102517	0.409089	1.1745	0.120098	0	0.803479	0.500243	0.495688	0.229098	0.696731
NAT8L	0	3	1.71796	0.451563	0.262849	-0.0636209	0.966746	1.71796	0.0429023	0	0.449937	0.2811	0.00860161	0.587952	0.00150302
NCAM1	1	4	1.10313	-0.78331	0.710081	-2.17507	0.60845	-1.10313	0.134986	97.5204	0	0.500037	0.378026	0.433482	0.897658
NDST3	0	4	0.292473	-0.0470897	0.161005	-0.36266	0.268481	-0.292473	0.384963	0	0.825069	0.501262	0.260954	0.0465264	0.753394
NGF	0	4	3.75269	0.0542805	0.0144644	0.0259302	0.0826308	3.75269	8.7475e-05	0	0.984167	0.500983	0.561745	0.0895814	0.00753434
NLGN2	0	3	85.3918	0.0853911	0.000999992	0.0834311	0.0873511	85.3918	0	0	0.517953	0.50143	0.0273588	0.256863	0.0107866
NLRP3	0	4	0.754749	0.216208	0.286464	-0.345261	0.777678	0.754749	0.2252	0	0.941402	0.501585	0.017781	0.0321296	0.147176
NOS1	0	4	96.2122	-0.415295	0.00431645	-0.423756	-0.406835	-96.2122	0	0	0.726861	0.49985	0.74022	0.387459	0.844587
NOTCH4	0	4	1.46487	-0.212805	0.145272	-0.497539	0.0719288	-1.46487	0.0714782	0	0.978949	0.502422	0.0153239	0.0265501	0.0205637
NPPA	1	4	1.58836	0.524279	0.330077	-0.122671	1.17123	1.58836	0.056103	75.714	0.00626737	0.50118	0.230325	0.0374501	0.0451736
NPPB	0	4	3.76061	-0.041238	0.0109658	-0.0627308	-0.0197451	-3.76061	8.47489e-05	0	0.645448	0.500173	0.379865	0.237603	0.688209
NPY	0	4	7.28656	0.0825282	0.0113261	0.0603291	0.104727	7.28656	1.58984e-13	0	0.834019	0.500681	0.382701	0.134918	0.0212214
NR3C1	0	4	3.32262	-0.861032	0.259143	-1.36895	-0.353113	-3.32262	0.000445884	0	0.993241	0.500947	0.461204	0.131556	0.570831
NR3C2	0	4	2.32613	-1.22474	0.526516	-2.25672	-0.192772	-2.32613	0.0100059	0	0.979397	0.500336	0.90131	0.0868891	0.948734
NRG1	0	4	0.781658	-0.125046	0.159975	-0.438596	0.188505	-0.781658	0.217208	0	0.936188	0.500532	0.179778	0.158491	0.724442
NSFL1C	0	4	1.59567	-0.252691	0.158361	-0.563077	0.057696	-1.59567	0.0552816	0	0.930011	0.498924	0.999725	0.0431232	0.984335
NTRK3	0	4	2.029	-0.275965	0.136011	-0.542546	-0.00938456	-2.029	0.0212292	0	0.966088	0.500172	0.908445	0.14238	0.875186
OPRL1	0	4	0.8488	0.110574	0.13027	-0.144757	0.365904	0.8488	0.197996	0	0.838019	0.500569	0.245857	0.539783	0.0153008
OPRM1	0	4	55.1193	-0.300937	0.00545974	-0.311639	-0.290236	-55.1193	0	0	0.845015	0.501618	0.210622	0.0204922	0.0843355
OXT	0	4	0.0867522	0.0019812	0.0228374	-0.0427802	0.0467426	0.0867522	0.465434	0	0.783672	0.503745	0.229523	9.10717e-05	0.0818972
P2RX7	0	4	1.58113	-0.338471	0.214069	-0.758046	0.0811046	-1.58113	0.0569243	0	0.64633	0.5003	0.15361	0.411198	0.712398
PCLO	0	3	29.0163	-0.323732	0.0111569	-0.345599	-0.301864	-29.0163	0	0	0.969337	0.501196	0.0512602	0.295052	0.34236
PDE4A	0	4	8.44205	0.0532313	0.0063055	0.0408725	0.0655901	8.44205	0	21.8584	0.279361	0.502192	0.00626367	0.0105776	0.00664748
PDE4B	0	4	2.15282	0.508394	0.236152	0.0455354	0.971252	2.15282	0.0156663	0	0.900652	0.500416	0.218028	0.344916	0.0807339
PDE5A	1	4	2.35657	-0.163951	0.0695722	-0.300313	-0.02759	-2.35657	0.00922237	82.4508	0.000675725	0.499924	0.983768	0.0262265	0.986887
PDLIM5	0	4	10.971	0.0561225	0.00511553	0.0460961	0.066149	10.971	0	13.0784	0.327122	0.500242	0.417133	0.273345	0.42058
PEX5L	0	4	1.19615	-0.110519	0.0923961	-0.291616	0.0705772	-1.19615	0.11582	0	0.986304	0.502977	0.146242	0.000584326	0.00379887
PMCH	0	4	0.254536	0.00375092	0.0147363	-0.0251323	0.0326341	0.254536	0.399541	0	0.509828	0.500367	0.426914	0.0458743	0.816428
PPARG	1	4	1.8375	-1.90009	1.03407	-3.92686	0.126675	-1.8375	0.0330682	64.4445	0.0377842	0.500037	0.398298	0.470234	0.886856
PRIMA1	0	3	2.36362	-0.854901	0.361692	-1.56382	-0.145985	-2.36362	0.00904875	0	0.758005	0.499895	0.719757	0.187207	0.9824
PRKCG	0	4	3.48255	-0.0338314	0.00971455	-0.0528719	-0.0147909	-3.48255	0.000248331	0	0.949383	0.500735	0.712142	0.02157	0.672313
PRL	0	4	10.2011	-0.0102008	0.000999978	-0.0121608	-0.00824088	-10.2011	0	0	0.953524	0.500727	0.943691	0.00286117	0.988461
PRNP	0	4	1.85324	-0.49037	0.264602	-1.00899	0.0282499	-1.85324	0.0319243	0	0.459294	0.499954	0.886275	0.047493	0.963895
PRPF8	0	4	2.77929	-0.371701	0.13374	-0.633831	-0.109571	-2.77929	0.00272393	0	0.946959	0.50022	0.909512	0.273258	0.787391
PTEN	0	4	2.85676	0.552713	0.193476	0.173501	0.931926	2.85676	0.00213998	0	0.943504	0.499541	0.985453	0.143274	0.705767
PTGS2	0	4	0.890548	0.401122	0.450421	-0.481704	1.28395	0.890548	0.186586	0	0.981846	0.499372	0.998948	0.000852398	0.977153
REL	0	4	1.86692	-0.305875	0.16384	-0.627001	0.0152505	-1.86692	0.0309565	0.29956	0.390238	0.499642	0.983857	0.26033	0.937707
RELN	0	4	1.33084	-0.433593	0.325805	-1.07217	0.204984	-1.33084	0.0916213	0	0.776764	0.500394	0.121731	0.36544	0.668013
REN	0	4	8.09435	0.0625333	0.00772555	0.0473912	0.0776753	8.09435	3.33067e-16	0	0.864257	0.500397	0.78028	0.0240922	0.222761
RPL26L1	0	4	2.35684	0.419672	0.178066	0.0706636	0.76868	2.35684	0.00921558	0	0.954204	0.499934	0.828544	0.0402268	0.881417
RPLP0	0	4	2.07679	-0.222948	0.107352	-0.433358	-0.0125379	-2.07679	0.0189103	0	0.965048	0.500805	0.000383902	0.287587	0.996856
RSRC1	1	4	1.92919	-1.16023	0.601406	-2.33898	0.0185275	-1.92919	0.0268535	87.5937	2.28958e-05	0.499896	0.746792	0.267732	0.906855
S100A10	0	4	1.95972	0.503243	0.256793	-7.103e-05	1.00656	1.95972	0.0250141	0	0.736737	0.500328	0.258645	0.339521	0.053068
S100B	0	4	0.551655	-0.0746451	0.135311	-0.339855	0.190565	-0.551655	0.290592	0	0.66309	0.500515	0.187142	0.11601	0.103374
SCG3	1	4	1.02904	-0.0380862	0.0370114	-0.110628	0.034456	-1.02904	0.15173	97.5331	0	0.49954	0.857705	0.0822622	0.987806
SERPINE1	0	4	4.19211	0.752965	0.179615	0.40092	1.10501	4.19211	1.38188e-05	0	0.997521	0.501481	0.00390469	0.569506	0.000158803
SIGMAR1	0	4	2.62727	0.424798	0.161688	0.107889	0.741706	2.62727	0.00430366	25.1778	0.26044	0.498762	0.99736	0.529095	0.795289
SIRT1	0	4	2.47675	-0.530632	0.214245	-0.950553	-0.110711	-2.47675	0.00662924	0	0.927006	0.500123	0.874494	0.0584239	0.934565
SLC16A2	1	4	1.39984	-0.527032	0.376495	-1.26496	0.210898	-1.39984	0.0807809	83.5599	0.000390963	0.500479	0.252503	0.249954	0.517172
SLC17A7	1	4	1.24632	-0.61753	0.495483	-1.58868	0.353617	-1.24632	0.106324	97.9433	0	0.500089	0.23302	0.49886	0.845175
SLC1A2	0	4	20.2298	-0.561416	0.0277519	-0.61581	-0.507023	-20.2298	0	0	0.88844	0.501576	0.0182748	0.157469	0.615917
SLC1A7	0	4	3.23289	-0.145609	0.0450399	-0.233887	-0.0573309	-3.23289	0.000612722	0	0.779343	0.501215	0.484018	0.0238407	0.338416
SLC38A1	1	4	1.21408	-0.178369	0.146917	-0.466327	0.109589	-1.21408	0.112359	62.2774	0.0469974	0.502417	0.010009	0.0106194	0.0826411
SLC6A15	0	4	0.775979	0.132528	0.170788	-0.202216	0.467272	0.775979	0.218881	0	0.999738	0.501219	0.165487	0.0359256	0.160221
SLC6A2	1	4	1.12871	0.0787149	0.0697387	-0.0579729	0.215403	1.12871	0.12951	97.8104	0	0.500562	0.29181	0.0519712	0.488313
SLC6A3	0	4	1.30466	0.108528	0.0831851	-0.0545144	0.271571	1.30466	0.096004	0	0.969999	0.499573	0.998962	0.0528211	0.779669
SLC6A4	1	4	1.34064	-0.073092	0.0545204	-0.179952	0.033768	-1.34064	0.0900194	41.5374	0.162419	0.502113	0.264453	0.00514425	0.010275
SMPD1	0	4	6.83747	0.236397	0.0345737	0.168632	0.304161	6.83747	4.03011e-12	0	0.920877	0.5005	0.497384	0.0956274	0.499397
SOCS1	0	4	2.26656	0.60516	0.266995	0.0818493	1.12847	2.26656	0.0117086	0	0.766193	0.500433	0.165333	0.420442	0.0864118
SRD5A1	0	4	1.70499	0.361641	0.212107	-0.0540898	0.777371	1.70499	0.0440983	0	0.990916	0.500717	0.0606434	0.109249	0.405799
SST	0	4	1.75581	-0.048801	0.027794	-0.103277	0.00567525	-1.75581	0.0395604	0	0.725487	0.500506	0.825293	0.0334842	0.983618
STAG1	0	4	1.60614	0.331063	0.206123	-0.0729382	0.735064	1.60614	0.0541213	0	0.839162	0.500299	0.147416	0.411296	0.520931
SYN1	0	4	1.65553	-0.0237435	0.0143419	-0.0518536	0.00436662	-1.65553	0.0489081	0	0.700554	0.50262	0.00485206	0.269319	0.000150307
TAAR1	1	3	1.99024	-0.30032	0.150896	-0.596076	-0.00456324	-1.99024	0.0232822	56.953	0.0979752	0.500813	0.0887479	0.299773	0.488232
TACR1	0	4	32.1332	-0.0321328	0.000999987	-0.0340928	-0.0301728	-32.1332	0	0	0.440569	0.500961	0.272733	0.0460206	0.0472987
TBX1	1	4	1.58827	0.530063	0.333737	-0.124061	1.18419	1.58827	0.056113	80.3783	0.00158548	0.50033	0.272757	0.479354	0.0814937
TGFB1	0	4	11.8775	0.168744	0.014207	0.140898	0.19659	11.8775	0	28.7531	0.239592	0.501691	0.215449	0.046775	0.011218
TH	0	4	0.196145	0.00135856	0.0069263	-0.012217	0.0149341	0.196145	0.422248	0	0.827271	0.500082	0.528954	0.301003	0.835936
TLR4	1	4	3.70325	-0.203068	0.054835	-0.310544	-0.095591	-3.70325	0.000106429	81.5344	0.00100941	0.499352	0.989735	0.300691	0.934943
TNF	0	4	0.724171	0.114792	0.158515	-0.195897	0.42548	0.724171	0.234481	0	0.827437	0.50058	0.126766	0.178877	0.373749
TNFAIP3	0	4	2.60186	0.52229	0.200737	0.128846	0.915735	2.60186	0.00463596	0	0.675443	0.500289	0.154632	0.38824	0.228873
TPH1	0	4	1.1428	-0.00741614	0.00648947	-0.0201355	0.00530322	-1.1428	0.126562	0	0.876319	0.501728	0.222263	0.028561	0.0356004
TRH	0	4	0.454263	0.053657	0.118119	-0.177856	0.28517	0.454263	0.32482	0	0.965964	0.500642	0.863576	0.0474819	0.19063
TRPV1	1	4	1.12202	-0.552194	0.492143	-1.51679	0.412407	-1.12202	0.130927	98.7694	0	0.501078	0.0769063	0.133069	0.096749
TSPYL1	0	4	2.74606	-0.458861	0.167098	-0.786374	-0.131349	-2.74606	0.00301581	0	0.523793	0.500698	0.402035	0.229032	0.316089
USP46	0	4	5.51794	-1.06667	0.19331	-1.44556	-0.687786	-5.51794	1.71501e-08	0	0.988722	0.499809	0.972478	0.18061	0.982495
VAMP1	0	4	1.90763	-0.141434	0.0741415	-0.286752	0.00388289	-1.90763	0.0282196	0	0.811576	0.500575	0.244774	0.117573	0.843515
VLDLR	0	4	1.43994	-0.296711	0.206058	-0.700585	0.107163	-1.43994	0.0749422	0	0.561206	0.500338	0.356353	0.113655	0.770385
WT1	0	4	0.621231	-0.000788887	0.00126988	-0.00327785	0.00170007	-0.621231	0.267224	0	0.827625	0.501953	0.0464019	0.000464677	0.142746
XDH	0	4	0.69776	0.0822613	0.117893	-0.14881	0.313332	0.69776	0.242664	0	0.930558	0.500703	0.13458	0.269922	0.103592
ZNF34	1	4	2.18654	-0.519161	0.237435	-0.984533	-0.0537891	-2.18654	0.014388	79.548	0.00212299	0.500771	0.0908045	0.333673	0.623956

## Sheet: GSEA
Name	log10_P-Value	GO ID	# of Entities	Expanded # of Entities	Overlap	Percent Overlap	Overlapping Entities	p-value	Jaccard similarity	Hit type	p-value_beforeFDR	crit-p
GO: regulation of neuroinflammatory response	6.28655	0150077;	49	49	5	10	AGER;TNF;IL4;IL6;IL33	5.16951e-07	0.0909091	GO: biological_process	1.2872e-11	1.05147e-05
GO: regulation of chemokine biosynthetic process	5.84266	0045073;	18	18	4	22	AGER;TNF;IL4;IL6	1.43663e-06	0.16	GO: biological_process	7.15433e-11
GO: positive regulation of chemokine production	5.80932	0032722;	75	75	5	6	AGER;TNF;IL4;IL6;IL33	1.55125e-06	0.0617284	GO: biological_process	1.15878e-10
GO: positive regulation of neuroinflammatory response	5.7656	0150078;	22	22	4	18	AGER;TNF;IL33;IL6	1.71555e-06	0.137931	GO: biological_process	1.70867e-10
GO: regulation of chemokine production	5.26521	0032642;	106	106	5	4	TNF;IL33;AGER;IL4;IL6	5.42991e-06	0.0446429	GO: biological_process	6.76018e-10
GO: microglial cell activation	4.91377	0001774;	40	40	4	10	AGER;TNF;IL33;IL4	1.21964e-05	0.0851064	GO: biological_process	2.12581e-09
GO: leukocyte activation involved in inflammatory response	4.91377	0002269;	40	40	4	10	AGER;TNF;IL33;IL4	1.21964e-05	0.0851064	GO: biological_process	2.12581e-09
GO: negative regulation of cytokine production	4.64957	0001818;	358	358	6	1	TNF;IL33;AGER;ISG15;IL4;IL6	2.24095e-05	0.0165289	GO: biological_process	4.46393e-09
GO: glial cell activation	4.62253	0061900;	50	50	4	7	AGER;TNF;IL4;IL33	2.38491e-05	0.0701754	GO: biological_process	5.34453e-09
GO: macrophage activation	4.28528	0042116;	62	62	4	6	AGER;TNF;IL4;IL33	5.18467e-05	0.057971	GO: biological_process	1.29097e-08
GO: regulation of macrophage activation	4.01346	0043030;	74	74	4	5	AGER;IL4;IL6;IL33	9.69475e-05	0.0493827	GO: biological_process	2.65537e-08
GO: positive regulation of chemokine biosynthetic process	3.9694	0045080;	15	15	3	20	AGER;TNF;IL4	0.000107299	0.130435	GO: biological_process	3.20607e-08
GO: regulation of adaptive immune response based on somatic recombination of immune receptors built from immunoglobulin superfamily domains	3.96796	0002822;	232	232	5	2	TNF;IL33;AGER;IL4;IL6	0.000107657	0.0210084	GO: biological_process	3.48483e-08
GO: positive regulation of cytokine biosynthetic process	3.96557	0042108;	85	85	4	4	AGER;TNF;IL4;IL6	0.000108251	0.0434783	GO: biological_process	4.66077e-08
GO: regulation of leukocyte migration	3.96557	0002685;	247	247	5	2	TNF;IL33;AGER;IL4;IL6	0.000108251	0.0197628	GO: biological_process	4.7645e-08
GO: positive regulation of heterotypic cell-cell adhesion	3.96557	0034116;	17	17	3	17	AGER;TNF;BMP7	0.000108251	0.12	GO: biological_process	4.78911e-08
GO: positive regulation of hemopoiesis	3.96557	1903708;	248	248	5	2	TNF;AGER;ISG15;IL4;IL6	0.000108251	0.019685	GO: biological_process	4.86152e-08
GO: regulation of adaptive immune response	3.96557	0002819;	249	249	5	2	TNF;IL33;AGER;IL4;IL6	0.000108251	0.0196078	GO: biological_process	4.9601e-08
GO: regulation of immunoglobulin production	3.96557	0002637;	87	87	4	4	TNF;IL4;IL6;IL33	0.000108251	0.0425532	GO: biological_process	5.12131e-08
GO: regulation of reactive oxygen species metabolic process	3.94168	2000377;	256	256	5	1	TNF;BMP7;AGER;IL4;IL6	0.000114371	0.019084	GO: biological_process	5.69562e-08
GO: regulation of immunoglobulin secretion	3.68369	0051023;	22	22	3	13	TNF;IL33;IL6	0.000207162	0.1	GO: biological_process	1.08324e-07
GO: positive regulation of DNA-binding transcription factor activity	3.64251	1904169;	301	301	5	1	TNF;AR;AGER;IL4;IL6	0.000227765	0.0162866	GO: biological_process	1.27541e-07
GO: cytokine activity	3.64251	0005125;	262	262	5	1	TNF;IL33;BMP7;IL4;IL6	0.000227765	0.0186567	GO: molecular_function	1.3044e-07
GO: regulation of epithelial cell apoptotic process	3.62391	1904035;	112	112	4	3	TNF;AGER;IL4;IL6	0.000237733	0.0336134	GO: biological_process	1.42068e-07
GO: positive regulation of cell-cell adhesion	3.56995	0022409;	318	318	5	1	TNF;BMP7;AGER;IL4;IL6	0.000269185	0.0154321	GO: biological_process	1.67566e-07
GO: positive regulation of interleukin-6 production	3.43904	0032755;	127	127	4	3	TNF;IL33;AGER;IL6	0.000363878	0.0298507	GO: biological_process	2.35572e-07
GO: positive regulation of reactive oxygen species metabolic process	3.35963	2000379;	135	135	4	2	TNF;AGER;IL4;IL6	0.000436886	0.028169	GO: biological_process	3.01073e-07
GO: positive regulation of protein secretion	3.35963	0050714;	359	359	5	1	TNF;CRH;IL33;AGER;IL6	0.000436886	0.0136986	GO: biological_process	3.05749e-07
GO: regulation of heterotypic cell-cell adhesion	3.35963	0034114;	31	31	3	9	AGER;TNF;BMP7	0.000436886	0.0769231	GO: biological_process	3.15472e-07
GO: positive regulation of mononuclear cell migration	3.33312	0071677;	32	32	3	9	AGER;TNF;IL4	0.000464392	0.075	GO: biological_process	3.48021e-07
GO: regulation of cytokine biosynthetic process	3.33312	0042035;	141	141	4	2	TNF;AGER;IL4;IL6	0.000464392	0.027027	GO: biological_process	3.58461e-07
Immune System Role in Otitis Media	3.30985	NONE	50	88	4	4	AGER;TNF;IL6;IL33	0.000489953	0.0421053	Disease	3.90391e-07
GO: positive regulation of peptide secretion	3.24037	0002793;	392	392	5	1	TNF;IL33;AGER;IL6;CRH	0.000574956	0.0125628	GO: biological_process	4.72437e-07
GO: positive regulation of cellular catabolic process	3.09514	0031331;	422	422	5	1	TNF;IL33;AGER;IL4;IL6	0.000803266	0.0116822	GO: biological_process	6.80039e-07
GO: positive regulation of NF-kappaB transcription factor activity	3.08311	0051092;	168	168	4	2	TNF;AR;AGER;IL6	0.000825823	0.0228571	GO: biological_process	7.22909e-07
GO: positive regulation of leukocyte migration	3.08311	0002687;	169	169	4	2	TNF;AGER;IL4;IL6	0.000825823	0.0227273	GO: biological_process	7.40261e-07
Dendritic Cell Activation in Systemic Lupus Erythematosis	3.04718	NONE	73	106	4	3	TNF;IL33;AGER;IL6	0.000897049	0.0353982	Disease	8.26444e-07
GO: regulation of production of molecular mediator of immune response	3.01658	0002700;	178	178	4	2	TNF;IL33;IL4;IL6	0.000962537	0.0216216	GO: biological_process	9.10744e-07

## Sheet: Ref4AD_MDD1
Relation Name	TextRef	Sentence	DOI	PMID	Title
negative QuantitativeChange: major depressive disorder ---| BMP7	info:pmid/21896235	BMP7 gene expression remained significantly lower in MDD subjects (p=0.0009; data not shown).		21896235	Low gene expression of bone morphogenetic protein 7 in brainstem astrocytes in major depression.
negative QuantitativeChange: atopic dermatitis ---| BMP7	info:doi/NONE	Mega-analysis	NONE
Regulation: USP46 ---> major depressive disorder	info:pmid/21663972#body:80	Therefore, we suggest that the USP46 gene may play a role in major depressive disorder in the Japanese population.	10.1016/j.jad.2011.04.020	21663972	Possible association between ubiquitin-specific peptidase 46 gene and major depressive disorders in the Japanese population
Regulation: USP46 ---> major depressive disorder	info:pmid/21663972#body:94	In conclusion, our results suggest that USP46 gene may play a role in major depressive disorder in the Japanese population.	10.1016/j.jad.2011.04.020	21663972	Possible association between ubiquitin-specific peptidase 46 gene and major depressive disorders in the Japanese population
Regulation: USP46 ---> major depressive disorder	info:pmid/21663972#abs:9	Our results suggest that the USP46 gene might play a role in the pathophysiology of major depressive disorder in the Japanese population.	10.1016/j.jad.2011.04.020	21663972	Possible association between ubiquitin-specific peptidase 46 gene and major depressive disorders in the Japanese population.
Regulation: USP46 ---> major depressive disorder	Admin imported
Regulation: ISG15 ---> major depressive disorder	info:pui/2002843721#cont:39	We have previously showed that ISG-15 polymorphism plays a role in major-depressive-disorder patients and elevated serum ISG-15 levels were detected (Almehmadi et al., 2018).			Interferon-stimulated-gene 15 polymorphism in Type 1 diabetic patients
positive Regulation: ISG15 --+> major depressive disorder	info:doi/https://www.researchgate.net/publication/332863666_Interferon-stimulated-gene_15_polymorphism_in_Type_1_diabetic_patients	We have previously showed that ISG-15 polymorphism plays a role in major-depressive-disorder patients and elevated serum ISG-15 levels were detected (Almehmadi et al., 2018)	https://www.researchgate.net/publication/332863666_Interferon-stimulated-gene_15_polymorphism_in_Type_1_diabetic_patients		Interferon-stimulated-gene 15 polymorphism in Type 1 diabetic patients
positive Regulation: atopic dermatitis --+> ISG15	info:doi/NONE	Mega-analysis	NONE
positive Regulation: AR --+> major depressive disorder	info:pmid/31480771	Deficiency in Androgen Receptor Aggravates the Depressive-Like Behaviors in Chronic Mild Stress Model of Depression		31480771
negative Regulation: atopic dermatitis ---| USP46	info:doi/NONE	Mega-analysis	NONE
negative Regulation: atopic dermatitis ---| AR	info:doi/NONE	Mega-analysis	NONE
